# Supplementary material for: Transcriptome analyses of reprogrammed feather / scale chimeric explants revealed co-expressed epithelial gene networks during organ specification
Source: BMC Genomics. 2018 Oct 29;19:780. doi: 10.1186/s12864-018-5184-x (PMC6206740; doi:10.1186/s12864-018-5184-x)
Supplement: Supplementary file 2 — Table S2. The 303 epithelium scale-to-feather transition (SFT) genes. Column A and B are Ensembl gene ID and gene symbol, respectively. From column C to column F are normalized gene expression levels (CPM) for sample R19, R51, R41, and R43. Column G, H, and I are log2 fold change, p-value, and false discovery rate (FDR) of epithelial feather samples between heterogeneous and homogeneous experiments. From column J to column M are normalized gene expression levels (CPM) for sample R17, R49, R45, and R47. Column N, O, and P are log2 fold change, p-value, and false discovery rate (FDR) of epithelial scale samples between heterogeneous and homogeneous experiments. (XLSX 88 kb) [file 12864_2018_5184_MOESM2_ESM.xlsx]

## Sheet: TableS2_303SFTGene
ensGene	Symbol	Epithelium_Feather_Hetero_R19	Epithelium_Feather_Hetero_R51	Epithelium_Feather_Homo_R41	Epithelium_Feather_Homo_R43	logFC_Epithelium_Feather	PValue_Epithelium_Feather	FDR_Epithelium_Feather	Epithelium_Scale_Hetero_R17	Epithelium_Scale_Hetero_R49	Epithelium_Scale_Homo_R45	Epithelium_Scale_Homo_R47	logFC_Epithelium_Scale	PValue_Epithelium_Scale	FDR_Epithelium_Scale
ENSGALG00000000314.4	NEFL	3.08919	9.27921	17.8047	17.9436	-1.53642	3.63e-05	0.00029746	19.8758	6.17936	0.566569	0.666322	4.39202	5.86e-13	6.94e-11
ENSGALG00000000317.4	NEFM	10.8654	33.515	94.6136	101.184	-2.1427	1.32e-09	2.52e-08	131.745	19.5189	5.89231	5.48434	3.7392	3.45e-09	2.17e-07
ENSGALG00000000458.4	TMPRSS9	2.45005	1.22095	11.335	11.8767	-2.63854	8.42e-18	4.36e-16	4.23583	2.45213	1.13314	1.07637	1.5973	0.000988209	0.012899
ENSGALG00000000461.5	MRC2	44.8998	52.9892	78.4133	84.3711	-0.734031	1.15e-07	1.59e-06	72.335	52.0831	36.9969	38.8517	0.721353	0.00127031	0.0155654
ENSGALG00000000529.4	LIMD2	9.69368	9.21816	16.9766	15.7328	-0.788579	0.00010339	0.000764486	9.66639	14.2714	6.11894	5.89439	1.00226	0.00473044	0.0441262
ENSGALG00000000667.4	EDN2	18.5352	29.2417	43.5802	42.674	-0.854291	1.18e-05	0.00010806	11.2413	29.965	4.30592	5.22806	2.11846	2.22e-06	7.01e-05
ENSGALG00000000745.4	SLC26A9	53.8479	50.1199	96.8392	94.3455	-0.877606	9.43e-12	2.44e-10	104.158	102.597	52.6909	53.8696	0.963729	1.84e-07	7.48e-06
ENSGALG00000000820.3	HTR1D	2.82288	3.11342	6.10744	5.29569	-0.941646	0.000789444	0.00448783	7.16833	5.93414	2.71953	2.81905	1.24697	0.00120719	0.0150515
ENSGALG00000000837.4	FKBP6	1.65112	1.09885	2.43262	3.44477	-1.08095	0.00285798	0.0133704	2.00931	2.89351	0.453255	0.307533	2.6857	2.4e-06	7.47e-05
ENSGALG00000000839.2	WNT11	17.2036	27.4103	55.6916	50.7461	-1.25659	1.58e-10	3.49e-09	17.7036	48.8954	3.96598	4.25421	3.02396	6.68e-12	7.1e-10
ENSGALG00000000913.4	ENSGALG00000000913.4	39.7334	40.6576	63.507	62.3658	-0.646288	1.56e-06	1.72e-05	80.7524	62.1369	37.7901	38.4929	0.912732	2.03e-05	0.000464844
ENSGALG00000000997.2	GJC1	15.1264	13.1862	23.2393	24.4219	-0.748837	4.22e-05	0.000341069	16.0744	14.8108	7.93196	7.8421	0.976133	0.00193257	0.0218008
ENSGALG00000001197.4	BARX2B	105.938	121.668	206.152	206.481	-0.858042	4.92e-11	1.15e-09	257.734	158.554	116.883	122.654	0.805148	0.000573554	0.00818416
ENSGALG00000001233.4	RHD	23.169	22.3434	37.8868	40.2575	-0.778665	1.8e-07	2.41e-06	31.9317	32.7114	19.8866	20.1434	0.698814	0.00388411	0.0378784
ENSGALG00000001256.4	NLRC5	0.958716	0.549427	3.31251	2.77638	-1.98442	2.3e-07	3e-06	1.79208	3.62915	0.453255	0.4613	2.56191	5.94e-06	0.000165116
ENSGALG00000001346.3	ENSGALG00000001346.3	0.372834	0.427332	1.86329	1.74809	-2.16008	3.14e-06	3.27e-05	15.3685	4.56095	1.30311	0.768833	3.26731	5.81e-08	2.73e-06
ENSGALG00000001370.4	ADAMTS8	0.692406	0.732569	4.08888	4.73013	-2.61976	1.15e-12	3.38e-11	29.325	10.5932	2.77619	2.40901	2.94874	1.13e-09	8.05e-08
ENSGALG00000001532.4	WNT2B	2.50331	1.52619	10.5069	10.8485	-2.38881	1.51e-16	6.94e-15	1.68347	2.94255	0.566569	0.4613	2.1712	0.000101432	0.00189701
ENSGALG00000001640.3	RNF122	3.08919	2.3198	5.84865	7.40368	-1.28408	1.19e-05	0.000109365	1.62917	3.08968	0.623226	0.666322	1.8721	0.000448267	0.00664859
ENSGALG00000001916.4	SLIT3	9.8002	9.88969	56.4679	58.3554	-2.5426	1.45e-58	6.78e-56	5.59347	21.0883	2.54956	2.92157	2.29147	3.12e-05	0.000691756
ENSGALG00000002081.4	MMP28	9.42737	9.46235	18.1153	20.463	-1.0291	3.08e-07	3.92e-06	31.7688	33.2018	7.76199	7.94461	2.0551	7.01e-14	1e-11
ENSGALG00000002294.4	SEMA6A	24.7668	35.2244	48.3419	52.4428	-0.749884	1.7e-05	0.000149585	49.0922	41.1467	19.0367	23.1162	1.10572	3.93e-06	0.000113111
ENSGALG00000002318.4	LVRN	1.33155	1.22095	16.459	17.6866	-3.73104	3.96e-41	9.86e-39	4.29014	2.94255	0.963167	1.02511	1.86098	8.91e-05	0.00170241
ENSGALG00000002509.4	COL5A2	89.9062	99.141	120.907	125.4	-0.381401	0.002769	0.0130165	114.693	114.71	41.5861	48.5902	1.355	8.81e-13	1.02e-10
ENSGALG00000002558.2	ASL1	2.71636	2.38085	5.02052	4.78155	-0.937699	0.00110883	0.00600317	7.00542	10.6913	4.24927	2.3065	1.43987	0.000861302	0.0115904
ENSGALG00000002594.4	TFPI	5.3262	4.39542	11.0244	13.1107	-1.30672	1.13e-07	1.57e-06	16.7261	13.6338	6.62885	7.12452	1.14878	0.000450217	0.00664859
ENSGALG00000002647.2	PLS1	5.3262	5.06694	13.9229	14.2418	-1.43546	2.26e-10	4.87e-09	6.02792	4.36478	0.849853	1.23013	2.31568	2.97e-07	1.13e-05
ENSGALG00000002840.4	GRM4	1.49134	1.70933	5.38283	3.49618	-1.47065	2.01e-05	0.000173145	2.60667	10.1028	1.41642	0.871344	2.47829	6e-05	0.00121883
ENSGALG00000003081.4	SUCO	169.906	140.104	191.453	201.133	-0.339612	0.0103753	0.0389488	235.252	188.421	129.858	151.409	0.59936	0.00277265	0.0289778
ENSGALG00000003457.4	CNP	9.42737	10.317	23.3428	23.8563	-1.25744	4.47e-11	1.06e-09	8.20014	11.3779	4.19261	4.1517	1.23753	0.000857735	0.0115698
ENSGALG00000003642.4	PDGF-A	44.2074	42.3669	102.584	98.6644	-1.21584	4.16e-21	3.07e-19	116.866	96.1233	56.9402	59.7639	0.875454	5.36e-06	0.000149879
ENSGALG00000003645.4	PITPNM2	24.9266	18.07	42.6486	45.2447	-1.02786	2.78e-09	4.98e-08	32.9635	21.1373	14.2209	14.4541	0.922577	0.00171712	0.0199035
ENSGALG00000003648.4	SVIP	4.52727	6.40998	10.8174	11.2598	-1.0171	6.03e-05	0.000469697	10.2094	6.62074	2.60622	2.20399	1.81129	1.11e-05	0.000276828
ENSGALG00000003655.3	GAS2	11.9307	13.6746	25.7755	23.2908	-0.938919	5.04e-07	6.19e-06	22.5368	21.5787	5.09912	6.81699	1.8944	2.73e-09	1.75e-07
ENSGALG00000003805.4	PRKG1	9.58716	10.317	19.5128	18.8691	-0.947242	1.69e-06	1.84e-05	32.8549	30.9949	6.1756	6.09941	2.38527	5.27e-17	1.15e-14
ENSGALG00000003908.4	SLC6A5	1.91743	2.86923	4.96877	4.78155	-1.03274	0.000802344	0.00455232	3.42125	2.25596	0.736539	0.717577	1.96072	0.000102227	0.00190875
ENSGALG00000004103.4	FAM81A	1.22503	1.282	2.48438	3.39335	-1.22579	0.000726093	0.00417023	2.71528	3.62915	1.24645	1.33264	1.30325	0.00415114	0.0397664
ENSGALG00000004184.4	SPARC	737.465	674.391	1483.69	1585.73	-1.11966	9.5e-19	5.51e-17	2764.42	2088.13	935.518	842.487	1.45539	1.07e-11	1.11e-09
ENSGALG00000004270.4	ALDH1A2	6.76427	4.21227	9.41995	8.8947	-0.730968	0.0074744	0.0299616	4.50736	11.4269	2.26627	1.8452	1.96064	8.22e-05	0.00159293
ENSGALG00000004297.5	DNAH1	3.08919	2.13666	5.58986	6.16974	-1.15938	8.43e-05	0.000634092	14.0651	6.91499	3.6827	3.6904	1.51338	0.000389146	0.00593161
ENSGALG00000004355.4	MCU	102.156	122.217	151.961	154.449	-0.449398	0.000846714	0.0047648	142.063	184.841	84.9853	95.6941	0.863491	1.8e-05	0.000424043
ENSGALG00000004508.4	EYA2	17.896	15.9334	44.7189	44.4735	-1.39607	1.33e-19	8.29e-18	9.44917	19.2737	2.43625	1.64018	2.82289	6.11e-10	4.6e-08
ENSGALG00000004527.4	UNC13C	12.4633	10.5002	26.1378	26.0157	-1.17998	2.56e-10	5.42e-09	22.6454	21.3825	6.62885	8.14963	1.58149	2.2e-07	8.83e-06
ENSGALG00000004593.4	SULF2	36.6975	28.326	61.9543	63.0341	-0.940047	7.7e-10	1.5e-08	36.8192	47.9145	21.9262	22.0399	0.954138	8.65e-05	0.00165945
ENSGALG00000004653.4	ENSGALG00000004653.4	6.65775	2.4419	19.2022	20.3601	-2.10815	5.88e-10	1.17e-08	10.9697	10.6913	6.06229	4.51049	1.04146	0.00316014	0.0320553
ENSGALG00000004695.4	ECM2	71.5308	66.7249	116.507	117.739	-0.759619	3.25e-09	5.75e-08	183.824	161.938	90.0844	102.716	0.850779	8.92e-06	0.00023149
ENSGALG00000004775.4	COLGALT2	30.4126	27.6545	45.9093	45.7075	-0.656207	4.43e-06	4.43e-05	63.0488	51.6908	35.4672	34.3412	0.723964	0.000706931	0.00977922
ENSGALG00000004823.4	RNF2	18.7482	17.7648	25.5167	25.9643	-0.494229	0.00322687	0.0147888	24.2746	32.9566	13.6543	15.0179	1.00496	0.000264429	0.00426499
ENSGALG00000004833.4	Fe	59.0143	63.062	92.1292	96.7106	-0.629055	8.85e-07	1.03e-05	104.593	85.432	63.9089	61.2504	0.609537	0.00173118	0.0199749
ENSGALG00000004844.4	SEMA6D	199.413	164.401	314.688	309.875	-0.778607	3.88e-09	6.75e-08	430.1	177.632	117.79	139.466	1.24908	0.000117161	0.00214186
ENSGALG00000004880.5	SYCP2	7.45668	7.14255	11.0762	11.5168	-0.628214	0.00477846	0.0207385	13.685	19.2247	5.49572	7.07326	1.39589	5.13e-05	0.00106119
ENSGALG00000004946.4	COL4A4	0.479358	0.549427	3.83009	3.80467	-2.88001	3.28e-13	1.04e-11	5.37625	3.13872	0.283284	0.307533	3.82344	2.62e-11	2.48e-09
ENSGALG00000005102.4	CDH4	1.59786	1.89247	7.19436	7.66076	-2.0895	1.14e-12	3.36e-11	3.42125	5.93414	0.339941	0.410044	3.62398	4.25e-11	3.93e-09
ENSGALG00000005147.4	AMY1A	29.3474	21.4277	74.7903	75.7335	-1.5643	7.57e-22	5.95e-20	136.035	80.1355	37.1102	36.0326	1.57054	2.8e-10	2.25e-08
ENSGALG00000005156.4	ENSGALG00000005156.4	32.7029	24.48	42.3898	42.8797	-0.573567	0.000496191	0.00301553	60.3335	28.837	23.7959	25.1665	0.872209	0.00551583	0.049798
ENSGALG00000005188.4	FAM188B	66.6307	80.0332	104.085	104.783	-0.510163	0.000177147	0.00121971	125.989	79.8902	56.5436	64.7357	0.771491	0.000797086	0.0108547
ENSGALG00000005266.4	BEAN1	1.5446	1.46514	6.21096	6.47822	-2.06872	7.79e-12	2.03e-10	3.14972	1.76553	0.169971	0.358789	3.17319	2.24e-07	8.97e-06
ENSGALG00000005278.3	CDH11	12.3035	26.1894	35.506	31.1572	-0.794408	0.00346511	0.0157389	15.4771	43.3045	6.68551	10.9687	1.74406	6.7e-05	0.00135366
ENSGALG00000005347.4	ADAMTS18	30.6789	29.4249	92.0774	95.3224	-1.63929	7.05e-35	1.31e-32	137.773	92.1018	35.6372	38.3391	1.64327	3.46e-13	4.27e-11
ENSGALG00000005478.4	SNX7	25.9918	26.1894	35.3507	34.0364	-0.410446	0.00553495	0.0234989	29.3793	35.0654	18.6968	18.2982	0.80822	0.00137417	0.0165702
ENSGALG00000005782.3	GCLM	140.505	159.639	190.573	195.426	-0.362591	0.00370758	0.016717	147.548	225.007	101.076	112.25	0.812351	0.000288312	0.00460449
ENSGALG00000006045.4	SH3GL3	3.19572	2.13666	11.0244	10.1801	-1.97898	8.39e-13	2.51e-11	4.18153	5.63989	2.03965	2.40901	1.14841	0.00500295	0.046364
ENSGALG00000006075.3	ENSGALG00000006075.3	2.55657	2.74713	7.45315	7.30085	-1.47476	6.36e-08	9.26e-07	4.12722	3.53106	1.07648	1.02511	1.86644	3.62e-05	0.000777931
ENSGALG00000006104.4	ADAMTSL3	0.745668	1.34304	3.10548	3.80467	-1.73674	3.52e-06	3.61e-05	1.73778	2.59925	0.849853	0.512555	1.67927	0.00151881	0.0181031
ENSGALG00000006137.4	ARHGAP22	20.5591	15.6892	26.8106	25.1931	-0.517409	0.00531873	0.0227294	30.0853	33.1527	17.8469	16.7606	0.876983	0.000449662	0.00664859
ENSGALG00000006165.6	WDFY4	10.173	7.81407	24.0157	23.2908	-1.39002	1.12e-11	2.88e-10	11.7843	10.8384	2.03965	2.71654	2.25246	3.42e-09	2.16e-07
ENSGALG00000006258.3	SPOCK1	16.6177	14.7735	28.0011	29.0492	-0.859543	5.51e-07	6.69e-06	77.9828	59.2924	6.06229	7.53456	3.34123	4.07e-36	3.31e-33
ENSGALG00000006300.4	LDHA	43.9944	62.3905	155.947	157.842	-1.56117	8.52e-22	6.65e-20	55.9347	177.73	27.9318	27.9343	2.07123	1.55e-07	6.42e-06
ENSGALG00000006319.4	TGFBI	19.8667	42.9163	100.462	96.2993	-1.64924	1.88e-10	4.1e-09	6.19083	34.2317	5.04246	6.15066	1.85965	0.00169735	0.0197347
ENSGALG00000006382.4	PTPRJ	17.5232	20.6951	41.6652	37.6868	-1.05489	7.77e-11	1.78e-09	23.1885	17.6063	9.00844	9.99483	1.10882	0.000275503	0.00443104
ENSGALG00000006550.4	TSPAN32	0.958716	0.610474	1.86329	1.43961	-1.05168	0.0125739	0.0456891	1.90069	2.35404	0.453255	0.563811	2.05625	8.81e-05	0.0016856
ENSGALG00000006563.3	SEMA3D	73.4483	70.815	175.408	180.876	-1.3034	7.72e-25	7.99e-23	76.0278	74.1523	38.9799	40.1843	0.93124	2.49e-06	7.72e-05
ENSGALG00000006606.4	KIAA1324L	77.4962	64.9545	135.399	140.927	-0.954413	2.3e-12	6.56e-11	61.4739	43.893	15.4673	19.9384	1.58096	1.04e-09	7.53e-08
ENSGALG00000006609.4	EPHB1	38.1888	31.9278	66.6643	68.6383	-0.946197	5.9e-11	1.38e-09	32.3118	35.3106	21.473	20.5535	0.693556	0.00394231	0.0382491
ENSGALG00000006726.4	GATA3	110.678	86.9316	207.756	210.594	-1.08065	4.78e-14	1.72e-12	37.3079	79.1056	30.6514	32.6498	0.886724	0.00356087	0.0352706
ENSGALG00000006804.4	ODF2L	1.06524	0.793617	2.27735	2.93062	-1.46971	0.000132258	0.000947418	6.24514	2.84447	0.90651	1.02511	2.23049	1.63e-05	0.000388471
ENSGALG00000006845.4	SYT17	6.07187	4.94484	12.5254	12.5965	-1.18406	4.21e-07	5.25e-06	15.64	4.31574	4.13595	2.46027	1.60078	0.00434075	0.0413236
ENSGALG00000006851.5	ENSGALG00000006851.5	5.27294	7.63093	19.461	17.8922	-1.53736	4.25e-11	1e-09	10.9154	5.00234	2.0963	2.7678	1.71313	0.00023315	0.00382011
ENSGALG00000006864.4	COL24A1	128.468	142.607	332.338	352.189	-1.33601	2.63e-26	3.14e-24	603.824	276.109	174.277	182.777	1.30933	1.28e-05	0.000312618
ENSGALG00000006997.4	BRINP1	78.881	111.351	185.656	186.686	-0.968987	1.61e-09	3e-08	245.733	125.794	103.116	102.665	0.859934	0.00149618	0.0178722
ENSGALG00000007098.4	KIF21A	92.8356	117.516	148.908	149.462	-0.50426	0.000376783	0.00237877	415.166	310.537	213.88	242.592	0.677158	0.00113916	0.0143926
ENSGALG00000007219.4	FGF12	4.79358	5.61636	12.5254	10.8999	-1.17109	1.34e-06	1.5e-05	23.6772	25.0607	10.9348	11.6863	1.11464	5.59e-05	0.00114087
ENSGALG00000007220.4	FTH1	479.145	565.849	664.365	690.085	-0.373663	0.00443185	0.019433	510.255	781.59	391.386	371.09	0.767564	0.000719148	0.00990003
ENSGALG00000007260.3	ZEB1	7.93603	4.8838	13.5606	11.9796	-0.987084	0.00017766	0.0012218	11.4585	16.2331	2.03965	3.02408	2.45444	4.79e-10	3.71e-08
ENSGALG00000007366.4	RBFOX1	4.15443	5.9216	17.546	15.63	-1.72334	1.25e-12	3.65e-11	31.9317	8.33723	5.21243	6.66322	1.76861	0.000597807	0.00847589
ENSGALG00000007426.4	MKX	0.159786	0.427332	3.62306	3.29053	-3.56538	3.49e-15	1.41e-13	3.25833	37.7137	0.509912	1.07637	4.68505	1.4e-07	5.94e-06
ENSGALG00000007441.4	MAP6	2.237	2.50294	5.69338	6.68388	-1.38443	1.63e-06	1.78e-05	6.51667	8.28818	3.79601	2.61403	1.21528	0.0021253	0.0235773
ENSGALG00000007483.4	LRIG1	93.6878	61.9021	209.879	218.511	-1.45942	9.23e-17	4.37e-15	176.765	95.3877	67.705	67.2985	1.01885	7.42e-05	0.00146938
ENSGALG00000007522.4	ENSGALG00000007522.4	23.0092	17.0933	48.6525	48.5353	-1.27322	2.85e-14	1.05e-12	42.1411	66.2564	17.2803	16.5555	1.68696	2.48e-10	2.03e-08
ENSGALG00000007526.4	ENSGALG00000007526.4	38.7747	53.5997	100.928	103.343	-1.14576	4.22e-13	1.32e-11	38.2854	38.9888	21.7562	20.1947	0.888425	0.000155868	0.00272254
ENSGALG00000007588.4	GAD2	4.68705	4.27332	16.4073	15.7328	-1.83853	3.91e-16	1.73e-14	7.11403	2.79542	0.113314	0.153767	5.14375	4.85e-13	5.92e-11
ENSGALG00000007647.4	MYO3A	1.5446	2.13666	12.1114	12.1338	-2.72366	2.4e-22	1.98e-20	8.03722	6.66978	0.0566569	0.0512555	6.93584	9.49e-25	4.5e-22
ENSGALG00000007759.4	TMEFF2	3.7816	4.21227	13.1983	15.2701	-1.8323	4.11e-14	1.49e-12	9.99222	5.93414	1.47308	1.74269	2.3086	1.61e-07	6.65e-06
ENSGALG00000007786.3	DOK5	15.9253	19.5352	29.8643	29.0492	-0.733637	2.6e-05	0.000218866	14.391	36.5367	7.02545	5.84313	1.99096	1.84e-06	5.94e-05
ENSGALG00000007848.4	PTS	7.72299	8.97397	13.4571	12.4937	-0.637205	0.00332301	0.01517	8.14583	13.0943	4.9858	4.51049	1.16887	0.00217	0.0237718
ENSGALG00000007889.4	CCDC85A	4.26096	6.28789	8.90237	8.58622	-0.733643	0.0061874	0.0257277	3.69278	10.1028	2.54956	2.05022	1.59149	0.00166597	0.0194096
ENSGALG00000007979.4	CALML4	25.1397	27.4713	42.8556	41.5429	-0.681939	2.77e-06	2.91e-05	34.8642	29.8178	15.1274	12.8139	1.21761	3.96e-06	0.000113406
ENSGALG00000008044.4	CD82	39.2541	36.018	56.4162	57.1215	-0.591538	1.33e-05	0.000121281	48.875	29.0332	18.1869	19.2721	1.06353	0.000200375	0.00338051
ENSGALG00000008055.4	SYT13	0.159786	0.122095	6.88381	4.42164	-5.24767	5.49e-24	5.18e-22	4.8875	8.33723	0	0.0512555	7.63847	7.38e-22	3.11e-19
ENSGALG00000008237.4	GRAMD3	32.6496	27.2882	58.9006	62.52	-1.0161	3.35e-12	9.28e-11	61.854	61.107	40.283	39.4155	0.632889	0.00162469	0.0190065
ENSGALG00000008263.4	FAR-1	6.17839	13.5525	24.0675	23.5478	-1.27488	1.32e-05	0.000119658	2.17222	2.05979	0.679882	0.717577	1.59593	0.00155241	0.0183688
ENSGALG00000008298.3	P37NB	1.22503	0.854664	5.43459	6.58105	-2.5107	1.03e-13	3.55e-12	130.496	39.9206	31.6145	41.4657	1.2307	0.00233285	0.0251917
ENSGALG00000008339.4	GRM7	4.10117	3.17447	12.4737	14.756	-1.89621	1.06e-13	3.64e-12	2.28083	5.83606	0.623226	1.17888	2.16851	0.000109883	0.0020218
ENSGALG00000008398.4	MPP4	20.5591	18.009	31.2618	34.4477	-0.766433	3.1e-06	3.23e-05	37.0364	30.8968	18.6968	21.7836	0.754398	0.00246674	0.0262202
ENSGALG00000008449.4	ENSGALG00000008449.4	129.533	253.713	829.732	848.442	-2.13024	5.13e-19	3.05e-17	1393.43	971.14	429.799	412.812	1.49599	1.51e-11	1.52e-09
ENSGALG00000008465.4	SORCS1	11.3448	3.17447	19.2022	18.0465	-1.35222	0.00083056	0.00468742	45.8339	96.4666	23.5126	26.4479	1.51788	7.04e-07	2.43e-05
ENSGALG00000008509.4	SEMA3E	127.456	156.159	306.459	298.512	-1.0927	3.98e-16	1.76e-14	423.203	248.008	74.9004	94.0026	1.99945	1.12e-14	1.8e-12
ENSGALG00000008546.4	FGD5	3.08919	5.98265	13.8711	14.0361	-1.62812	2.5e-08	3.9e-07	5.8107	7.60159	1.07648	1.33264	2.47682	1.18e-08	6.36e-07
ENSGALG00000008552.4	MAL	8.46865	3.41866	15.9415	15.2187	-1.38121	2.75e-05	0.000230853	34.7556	23.8837	9.29173	8.3034	1.74301	7.62e-09	4.35e-07
ENSGALG00000008603.3	ip3ka	22.1037	29.3638	47.8244	47.2499	-0.886889	5.63e-08	8.28e-07	41.4351	43.5497	15.4107	17.3244	1.38378	7.41e-09	4.28e-07
ENSGALG00000008671.4	ST8SIA6	1.38481	1.282	3.46778	4.21599	-1.51914	7.33e-06	7e-05	5.97361	3.97244	1.41642	1.8452	1.60862	0.000249311	0.00405657
ENSGALG00000008697.4	RBM20	2.02396	2.13666	5.64162	5.39852	-1.40573	1.48e-06	1.64e-05	4.67028	4.61	1.98299	2.3065	1.11761	0.00516855	0.047282
ENSGALG00000008926.4	CADPS2	29.7202	30.6458	53.1554	48.8437	-0.756219	9.3e-08	1.31e-06	28.6733	27.5128	14.9574	16.5555	0.841661	0.00100469	0.0130266
ENSGALG00000008985.4	SRI	16.7243	18.3753	36.9034	36.35	-1.06165	2.81e-11	6.84e-10	28.1303	17.5572	9.4617	8.96972	1.31589	4.74e-05	0.000983518
ENSGALG00000009089.4	titin	0.319572	0.305237	1.81153	2.10799	-2.62089	5.19e-08	7.71e-07	3.25833	4.80617	0.113314	0.205022	4.6012	1.01e-13	1.41e-11
ENSGALG00000009149.4	FKBP7	28.5484	32.7825	41.3546	42.7768	-0.456499	0.00182941	0.00918387	62.2342	69.6894	38.9799	32.3422	0.894054	2.61e-05	0.000587717
ENSGALG00000009155.4	CHGB	15.4992	12.1484	32.8146	36.4014	-1.31996	3.02e-13	9.65e-12	17.4864	29.3765	6.45888	5.43309	1.98529	1.63e-08	8.43e-07
ENSGALG00000009207.4	TRIM2	10.2263	11.3548	20.0303	22.0054	-0.962176	8.62e-07	1.01e-05	17.2149	30.9458	5.32575	7.22703	1.94698	7.59e-08	3.5e-06
ENSGALG00000009324.4	CFTR	7.72299	7.2036	25.1026	24.2676	-1.72294	2.35e-18	1.3e-16	7.05972	4.41383	2.0963	2.92157	1.19582	0.00510584	0.0470109
ENSGALG00000009354.4	GUCY1A3	0.372834	0.183142	2.32911	2.36507	-3.01854	2.82e-10	5.93e-09	12.5989	20.4507	4.02264	5.58685	1.78879	2.1e-06	6.7e-05
ENSGALG00000009373.4	CTSO	29.88	28.6923	41.0958	41.7485	-0.499045	0.000447699	0.0027668	48.6035	45.1191	27.5352	31.2146	0.68151	0.00195397	0.0219768
ENSGALG00000009382.4	CAPN8	0.745668	0.671522	2.12208	1.74809	-1.43613	0.000393179	0.00247295	1.35764	1.6184	0.0566569	0.0512555	4.6383	7.54e-09	4.33e-07
ENSGALG00000009388.4	SUSD4	2.13048	1.282	5.64162	4.37023	-1.53597	4.77e-06	4.76e-05	4.61597	4.56095	0.90651	0.820088	2.41041	1.02e-07	4.52e-06
ENSGALG00000009392.3	TLR5	2.82288	4.27332	9.47171	8.43197	-1.34045	1.66e-06	1.82e-05	10.8068	9.41616	1.81302	2.20399	2.33388	2.13e-09	1.39e-07
ENSGALG00000009398.4	TES	46.0716	68.6784	95.0794	89.1527	-0.683648	7.64e-05	0.000583174	61.0395	58.9001	19.6033	20.0922	1.60248	2.57e-13	3.24e-11
ENSGALG00000009404.5	DISP1	153.554	140.592	218.212	214.398	-0.555615	5.68e-06	5.59e-05	277.284	246.193	136.77	140.184	0.926067	1.08e-06	3.65e-05
ENSGALG00000009568.4	SPOCK3	2.50331	2.99132	12.5254	13.8819	-2.26585	2.15e-18	1.19e-16	55.6089	33.3979	26.0055	26.4479	0.769947	0.00434277	0.0413236
ENSGALG00000009601.4	NELL2	49.0543	35.5296	61.2814	60.0007	-0.517548	0.00154523	0.0079643	47.5717	72.3867	19.8866	20.6047	1.57437	4.91e-10	3.77e-08
ENSGALG00000009739.4	AMIGO2	8.04256	12.0874	29.8126	29.152	-1.55408	2.88e-13	9.22e-12	30.0853	15.9388	3.79601	3.74165	2.61522	1.71e-11	1.69e-09
ENSGALG00000009905.4	MDM1	5.91208	3.6018	11.8008	12.1852	-1.32481	8.46e-07	9.94e-06	23.46	10.5441	6.62885	7.79084	1.24409	0.00200652	0.0225234
ENSGALG00000009948.4	HHIP	0.53262	1.1599	1.65626	2.05658	-1.15004	0.00702527	0.028478	1.24903	2.35404	0.339941	0.717577	1.75778	0.00216965	0.0237718
ENSGALG00000009972.4	HEATR5A	26.0984	26.6777	40.837	38.6637	-0.590502	4.92e-05	0.00039047	22.5911	33.9374	10.5948	11.43	1.36743	4.52e-06	0.000127775
ENSGALG00000009983.4	NUBPL	12.197	12.3926	27.38	24.4733	-1.07548	4.62e-09	7.94e-08	19.1699	17.4101	8.44187	9.94357	0.999513	0.00109043	0.013885
ENSGALG00000010013.1	EDNRA	27.2169	49.3874	87.9885	82.2631	-1.15327	1.01e-07	1.42e-06	66.1442	31.4853	10.8781	11.84	2.11041	3.39e-10	2.68e-08
ENSGALG00000010055.4	DAAM2	12.1437	12.2095	29.7608	29.3062	-1.27718	2.66e-13	8.6e-12	19.1156	9.85754	4.58921	6.86824	1.3448	0.00089236	0.0119377
ENSGALG00000010125.4	CSGALNACT1	5.91208	6.10474	18.4258	17.7894	-1.59039	6.53e-14	2.3e-12	13.5764	23.2952	5.60903	5.27932	1.76668	1.39e-06	4.59e-05
ENSGALG00000010133.4	PTCH2	178.374	134.549	430.73	432.447	-1.46265	2.85e-23	2.55e-21	128.107	299.797	75.6369	69.5537	1.56588	7.42e-07	2.56e-05
ENSGALG00000010148.4	PTPRR	0.53262	1.95352	3.20899	2.8278	-1.29892	0.00394658	0.0175913	1.73778	2.15787	0.339941	0.4613	2.26655	3.97e-05	0.000846833
ENSGALG00000010163.4	LGR5	2.07722	3.54075	32.9698	30.7973	-3.51482	1.33e-47	4.57e-45	9.44917	9.07286	1.24645	1.53767	2.73349	1.94e-11	1.89e-09
ENSGALG00000010166.4	VLDL	37.4432	31.6226	45.2882	45.0905	-0.385995	0.00872718	0.0339036	41.0007	42.8632	22.7761	21.271	0.936185	5.28e-05	0.00108699
ENSGALG00000010187.4	SLC1A1	20.3993	11.2327	28.9327	29.5119	-0.881046	0.000208388	0.00141157	16.9976	16.3312	0.623226	1.28139	4.11725	4.21e-22	1.84e-19
ENSGALG00000010368.4	VASH1	48.1488	47.556	96.2698	95.8366	-1.00439	2.97e-15	1.22e-13	62.5057	65.815	36.5437	41.6195	0.723118	0.000383997	0.00587676
ENSGALG00000010379.4	SNCA	0.213048	0.24419	1.75977	1.33678	-2.72862	6.1e-07	7.34e-06	1.14042	1.66745	0.0566569	0	5.40418	3.58e-09	2.23e-07
ENSGALG00000010441.3	GYG1	23.9146	28.8754	43.6837	37.841	-0.627732	8.65e-05	0.000649015	36.0046	38.3022	16.9971	19.4258	1.03628	1.97e-05	0.00045309
ENSGALG00000010522.4	ALDH18A1	147.642	169.346	215.21	221.956	-0.4634	0.000235981	0.00158199	227.106	361.639	151.557	166.222	0.89745	0.00010569	0.00195415
ENSGALG00000010567.4	RAB3B	4.63379	6.83731	10.5069	10.1287	-0.851195	0.00111007	0.0060071	9.39486	11.3288	2.15296	2.46027	2.17154	1.51e-08	7.89e-07
ENSGALG00000010583.4	VIT	114.62	112.388	243.211	254.862	-1.13284	1.39e-20	9.88e-19	205.601	136.093	86.3451	90.7735	0.955715	1.65e-05	0.000391031
ENSGALG00000010657.4	ENSGALG00000010657.4	49.0543	55.9195	318.156	310.441	-2.58215	2.87e-85	3.06e-82	989.936	1012.87	439.204	462.735	1.15868	1.25e-09	8.79e-08
ENSGALG00000010668.4	WWC2	8.46865	9.09607	14.9581	16.4526	-0.838498	5.7e-05	0.000446173	18.1381	18.489	5.26909	5.84313	1.72704	7.79e-08	3.57e-06
ENSGALG00000010706.4	TENM3	21.9439	27.6545	84.3655	86.2735	-1.78392	2.27e-32	3.69e-30	83.359	76.9477	21.473	25.064	1.79188	2.69e-17	6.24e-15
ENSGALG00000010715.4	CCDC88C	148.281	141.63	190.262	186.943	-0.378932	0.00162483	0.00831959	156.346	125.941	81.8692	92.1062	0.706276	0.000285653	0.00457488
ENSGALG00000010738.4	TC2N	7.50994	12.1484	22.1007	21.337	-1.14743	1.3e-06	1.46e-05	13.685	16.7235	4.24927	5.02304	1.71971	5.3e-07	1.88e-05
ENSGALG00000010793.4	SLC24A4	4.15443	1.40409	6.10744	5.55276	-1.05413	0.00824638	0.032358	5.91931	6.96404	2.03965	2.40901	1.53857	9.58e-05	0.00181566
ENSGALG00000010812.4	RYR2	2.07722	2.19771	6.36623	6.94095	-1.63603	1.41e-08	2.26e-07	18.844	24.7665	2.94616	3.6904	2.72069	8.45e-15	1.37e-12
ENSGALG00000010815.4	WDR17	0.639144	0.854664	1.6045	2.21082	-1.35443	0.00135825	0.00714852	3.91	15.7917	2.0963	2.3065	2.16702	0.000171208	0.0029408
ENSGALG00000010825.4	AGR2	13.9546	11.1106	45.1329	42.0056	-1.79315	2.67e-25	2.95e-23	11.7843	2.79542	0.509912	0.410044	3.97601	9.03e-09	5.03e-07
ENSGALG00000010837.4	ASB5	4.31422	5.9216	8.17776	7.96924	-0.661261	0.0119781	0.0437863	10.6982	16.7235	5.55237	7.22703	1.10928	0.00228678	0.0248357
ENSGALG00000010943.5	ENSGALG00000010943.5	9.32085	8.66874	16.9249	18.4578	-0.97367	1.84e-06	1.99e-05	9.93792	14.4675	5.15578	5.68936	1.17753	0.00098197	0.0128771
ENSGALG00000011009.4	SCN2A	10.173	11.0496	28.6222	28.1237	-1.41891	9.14e-15	3.58e-13	25.5236	31.0439	12.4645	15.9405	1.00182	0.000251544	0.00408615
ENSGALG00000011145.4	TRIL	13.1024	10.8054	36.3859	38.5094	-1.6434	5.32e-21	3.87e-19	8.30875	9.95563	4.07929	4.66425	1.06953	0.00303727	0.0311704
ENSGALG00000011176.4	SCRN1	45.0596	45.9687	91.1458	88.3301	-0.978781	2.49e-14	9.19e-13	72.2264	43.4517	26.3454	27.2167	1.11802	1.81e-05	0.000425625
ENSGALG00000011238.3	WLS	674.51	612.489	815.913	831.475	-0.355449	0.00438984	0.0192952	922.706	1046.13	595.52	536.85	0.804702	4.17e-05	0.000875864
ENSGALG00000011264.4	Sulf1	59.6002	77.8965	168.42	166.069	-1.28286	4.79e-18	2.57e-16	8.90611	51.2004	2.60622	3.84416	3.22562	2.78e-07	1.07e-05
ENSGALG00000011295.3	SOCS2	1.75765	1.09885	12.5254	13.3678	-3.15927	4.66e-27	5.93e-25	2.33514	10.9365	0.339941	0.512555	3.94422	4.12e-08	1.97e-06
ENSGALG00000011426.4	RNASET2	15.659	17.8869	29.502	29.9232	-0.825576	1.05e-06	1.2e-05	32.4747	24.4232	14.6741	16.5043	0.874955	0.00124427	0.0153788
ENSGALG00000011521.4	FAM198A	2.60984	4.09018	12.0078	13.1107	-1.91267	2.56e-12	7.26e-11	29.9224	10.5441	7.02545	5.38183	1.7108	0.000176992	0.00302189
ENSGALG00000011581.4	KIF26A	78.4549	69.0447	184.207	189.257	-1.33894	2.5e-24	2.48e-22	98.7818	99.6544	56.147	63.3518	0.739623	6.9e-05	0.00138561
ENSGALG00000011618.4	ADSSL1	5.37946	5.25008	11.9561	13.4706	-1.25615	6.57e-08	9.54e-07	19.3871	11.7212	7.53536	7.79084	1.02746	0.00362548	0.0358481
ENSGALG00000011623.3	ADAMTS3	45.1129	50.3031	88.4544	89.9753	-0.903057	5.65e-12	1.51e-10	57.0208	55.369	35.2972	35.0075	0.684149	0.000859338	0.0115776
ENSGALG00000011630.4	GLI2	150.146	115.38	174.217	188.331	-0.448115	0.00230483	0.0111572	122.731	139.085	82.4357	84.9304	0.653158	0.000358783	0.00556579
ENSGALG00000011663.4	FNDC1	319.093	351.267	705.202	715.895	-1.08343	6.7e-18	3.5e-16	1335.75	1388.34	756.086	786.772	0.827848	1.42e-05	0.000341136
ENSGALG00000011858.4	KCNH5	2.98267	1.95352	6.62502	6.32398	-1.37888	3.7e-06	3.77e-05	8.90611	2.59925	1.86968	1.48641	1.77941	0.00173038	0.0199749
ENSGALG00000011998.4	SEC24D	13.6351	13.7357	29.502	34.7048	-1.22917	2.56e-12	7.26e-11	54.034	63.0196	20.6231	19.9384	1.53627	8.76e-12	9.14e-10
ENSGALG00000012036.4	CAMK2D	50.8119	57.8119	76.55	77.2245	-0.501541	0.000161177	0.00112363	89.3326	110.64	37.6202	54.3821	1.12913	4.15e-07	1.51e-05
ENSGALG00000012044.4	chAnk2	2.76962	3.35761	9.62698	8.43197	-1.56086	7.24e-09	1.22e-07	6.57097	5.34563	1.47308	2.15273	1.71715	4.1e-05	0.000862315
ENSGALG00000012072.4	ENSGALG00000012072.4	10.3328	13.7357	17.0801	19.846	-0.619498	0.00405792	0.018019	13.3592	14.6147	4.9858	6.81699	1.2517	0.000234975	0.00383894
ENSGALG00000012122.4	CACNA1I	1.1185	0.854664	6.83205	5.3471	-2.60806	2.78e-14	1.02e-12	38.2311	45.9528	14.3342	15.6842	1.49515	1.74e-09	1.18e-07
ENSGALG00000012238.4	ITGA9	1.38481	1.22095	3.88185	4.16457	-1.61713	1.18e-06	1.33e-05	2.76958	3.43298	0.566569	0.666322	2.32505	2.33e-06	7.28e-05
ENSGALG00000012303.4	POU6F2	1.17176	1.40409	2.9502	2.67355	-1.1271	0.00146895	0.00761134	1.46625	3.62915	0.623226	0.871344	1.76937	0.00153822	0.018277
ENSGALG00000012338.3	BDH2	51.4511	49.4484	64.3352	63.394	-0.339205	0.0103061	0.0387515	68.1535	63.461	36.6003	41.6195	0.758513	0.000191528	0.00323605
ENSGALG00000012362.4	THSD7B	2.02396	2.62504	7.03908	8.22631	-1.71812	3.02e-09	5.37e-08	19.6043	17.6063	2.32293	2.10148	3.07675	1.8e-17	4.36e-15
ENSGALG00000012421.4	ARHGAP15	2.87615	2.4419	5.38283	4.83296	-0.93557	0.00126231	0.00670996	19.6586	15.6936	5.83566	7.48331	1.41464	1.81e-05	0.000425625
ENSGALG00000012444.4	ACVR2A	123.994	115.013	165.574	166.891	-0.475235	0.000159671	0.00111513	169.813	160.222	108.441	117.324	0.555651	0.00278416	0.0290713
ENSGALG00000012505.4	LRFN5	0.585882	0.610474	1.9668	2.26224	-1.81108	1.4e-05	0.000126092	2.06361	3.23681	0.226627	0.153767	3.77578	1.42e-09	9.82e-08
ENSGALG00000012544.4	GALNT5	0.745668	0.915712	3.20899	2.8278	-1.85927	6.74e-07	8.06e-06	1.46625	1.32415	0.509912	0.307533	1.77174	0.00280037	0.0292138
ENSGALG00000012577.4	FRMD3	6.28491	4.70065	10.5069	9.97441	-0.892667	0.000342131	0.00219662	17.595	9.26903	3.79601	5.0743	1.6039	7.71e-05	0.0015125
ENSGALG00000012601.4	GOLM1	12.0905	15.6281	27.8975	27.7638	-1.00774	7.49e-08	1.07e-06	13.4678	12.2606	6.5722	7.02201	0.927037	0.00464689	0.0436332
ENSGALG00000012620.4	PTCH1	56.9371	36.6285	119.147	112.855	-1.30763	4.12e-13	1.3e-11	53.1651	85.0887	31.7845	32.0347	1.1228	5.24e-06	0.000146681
ENSGALG00000012640.1	C1H12ORF23	99.9727	108.787	137.676	135.374	-0.386938	0.00227651	0.0110475	157.595	147.912	92.5207	105.228	0.635633	0.000636281	0.00893228
ENSGALG00000012652.1	Segment	1.22503	0.915712	2.79493	2.21082	-1.21044	0.00112947	0.00609518	3.14972	2.74638	1.13314	0.973855	1.48737	0.00132821	0.0161687
ENSGALG00000012654.4	NFATC1	5.96534	5.12798	8.85061	9.2546	-0.702868	0.00366694	0.0165592	16.7261	17.2139	9.23507	8.3034	0.959431	0.00194944	0.0219693
ENSGALG00000012692.4	SIRT5	22.157	26.0062	36.3341	37.841	-0.623773	6.25e-05	0.000485576	31.7688	36.0953	18.3568	16.5555	0.966092	0.000124046	0.00224248
ENSGALG00000012740.4	ADAM12	1.27829	2.13666	4.65822	5.55276	-1.5888	1.46e-06	1.62e-05	13.7393	19.4699	4.87249	4.97179	1.76098	4.44e-07	1.61e-05
ENSGALG00000012769.4	CHPT1	2.18374	2.3198	5.33107	4.16457	-1.07455	0.00044575	0.00275767	3.09542	2.15787	0.963167	1.07637	1.36303	0.00448936	0.0425233
ENSGALG00000012834.4	AKR1D1	1.27829	1.34304	2.89845	3.23911	-1.22406	0.000376698	0.00237877	2.9325	9.26903	0.623226	0.820088	3.07508	2.46e-07	9.76e-06
ENSGALG00000012857.4	DENND2A	15.4992	21.4277	58.0724	57.8413	-1.65268	2.09e-22	1.74e-20	77.7656	69.3951	35.6372	35.2125	1.06179	1.7e-07	6.97e-06
ENSGALG00000012869.4	Worthington	6.28491	1.03781	48.549	51.3116	-3.75587	2.12e-14	7.89e-13	51.9161	37.8118	8.95179	12.0963	2.09874	7.86e-14	1.1e-11
ENSGALG00000013102.4	COBL	177.735	182.959	227.01	225.401	-0.326254	0.00597331	0.0249726	261.699	193.816	139.319	162.788	0.600845	0.00409201	0.0393324
ENSGALG00000013244.4	ABCC9	9.42737	6.34893	53.259	53.0597	-2.74376	2.54e-48	9.02e-46	16.9433	9.85754	3.05947	2.81905	2.19325	4.75e-08	2.25e-06
ENSGALG00000013370.3	Sema3F	92.5161	86.1379	142.179	148.074	-0.699158	3.89e-08	5.87e-07	82.2729	99.9977	47.7051	42.8496	1.01626	5.24e-07	1.87e-05
ENSGALG00000013427.4	SORBS2	9.05454	8.3635	15.4239	13.522	-0.7305	0.000593985	0.00350787	8.7432	34.9183	5.09912	5.68936	2.02358	0.000107448	0.00198343
ENSGALG00000013605.4	LRRC16A	96.777	98.4695	147.407	148.948	-0.601401	1.32e-06	1.48e-05	136.09	134.965	51.0478	52.1781	1.40023	2.93e-14	4.39e-12
ENSGALG00000013617.4	PDGFRL	3.94139	2.74713	7.97073	9.30602	-1.35975	1.07e-06	1.22e-05	7.16833	8.77861	3.17278	2.81905	1.41897	0.000190732	0.00322741
ENSGALG00000013722.5	SEMA3B	10.4393	15.506	32.6075	34.1392	-1.3663	9.72e-12	2.51e-10	14.2824	12.9472	5.49572	4.30546	1.4806	1.88e-05	0.000434846
ENSGALG00000013813.4	NMBR	7.40342	7.26465	40.7335	40.5146	-2.46751	9.25e-44	2.78e-41	5.05042	28.837	1.30311	1.58892	3.55204	1.28e-07	5.58e-06
ENSGALG00000013980.4	SLC2A12	10.4393	9.03502	18.4258	16.3498	-0.833446	5.38e-05	0.000422826	16.6718	27.6109	5.04246	6.97075	1.88914	1.34e-07	5.69e-06
ENSGALG00000014014.4	LAMA2	5.48598	6.40998	9.31643	10.4371	-0.732847	0.00249426	0.0119019	4.83319	14.6637	2.4929	3.63914	1.67563	0.00117374	0.014734
ENSGALG00000014041.4	RASSF8	36.3247	38.5209	65.9397	67.7129	-0.836211	7.09e-10	1.4e-08	43.4988	44.5306	21.9262	24.2951	0.937039	3.54e-05	0.000762952
ENSGALG00000014069.4	TP53I11	5.11315	5.55532	18.7881	18.2521	-1.79543	1.03e-16	4.84e-15	9.23195	8.63148	1.01982	1.02511	3.12621	1.61e-13	2.17e-11
ENSGALG00000014150.3	FCGBP	2.71636	1.09885	4.81349	6.27257	-1.51917	4.99e-05	0.000394853	3.96431	3.48202	1.35976	1.53767	1.3635	0.00156787	0.0184898
ENSGALG00000014189.4	SULT4A1	19.7069	16.4218	26.6554	26.0157	-0.541174	0.00194109	0.00965594	28.5647	18.9795	8.72516	10.5586	1.30864	3.31e-05	0.000724897
ENSGALG00000014201.4	PARVB	55.1261	59.3381	191.039	183.447	-1.70967	1.25e-39	2.88e-37	26.2839	65.815	9.0651	13.9415	2.00964	2.7e-07	1.05e-05
ENSGALG00000014228.4	SMC1B	1.06524	1.95352	3.5713	2.41648	-0.997909	0.00982149	0.0372643	1.57486	1.12798	0.226627	0.358789	2.17568	0.000372695	0.00572691
ENSGALG00000014242.4	BEND4	3.67508	2.80818	6.26271	5.80983	-0.889344	0.00144602	0.00751252	7.92861	4.36478	1.86968	2.3065	1.55948	0.00043153	0.00645649
ENSGALG00000014317.4	ENSGALG00000014317.4	24.394	17.3375	31.3136	27.1983	-0.484265	0.0120025	0.0438618	22.4282	30.2102	14.3908	11.2762	1.04315	0.000365613	0.00564862
ENSGALG00000014320.4	UGDH	19.6537	24.7853	50.1017	47.0442	-1.12971	1.45e-12	4.2e-11	41.3808	52.0831	17.167	18.7595	1.38696	1.2e-08	6.41e-07
ENSGALG00000014496.4	PROM1	38.4019	41.3902	82.0881	71.8774	-0.948031	1.35e-11	3.43e-10	37.4708	30.9458	18.6401	22.2962	0.748557	0.00285832	0.0296821
ENSGALG00000014603.3	C1S	38.1356	41.3902	72.0471	71.4661	-0.851561	2.62e-10	5.54e-09	30.8999	79.3017	23.5693	23.3725	1.23841	0.000459806	0.0067726
ENSGALG00000014699.4	MEGF10	10.4393	19.4131	54.8634	55.8875	-1.8948	9.05e-17	4.33e-15	35.7331	39.4792	9.23507	11.9938	1.83205	7.8e-12	8.21e-10
ENSGALG00000014877.4	ZOV3	7.45668	8.85188	25.7237	21.1313	-1.52359	6.2e-13	1.88e-11	15.2056	9.36712	4.24927	4.86928	1.43545	0.000159965	0.00276439
ENSGALG00000014970.4	FSTL1	78.4549	83.8181	179.962	187.046	-1.17696	3.05e-20	2.07e-18	103.289	118.389	73.314	68.0673	0.656004	0.000516863	0.00747742
ENSGALG00000014999.5	MAP1B	1.75765	3.23551	16.8731	17.1724	-2.77971	3.13e-23	2.77e-21	1.24903	6.66978	0.339941	0.615066	3.03914	3.52e-05	0.000761278
ENSGALG00000015018.3	CASQ2	68.4949	56.2247	85.4006	86.5306	-0.461491	0.000858703	0.00482995	120.233	128.246	41.9261	42.2346	1.5693	4.47e-17	9.96e-15
ENSGALG00000015042.4	CRMP1A	10.7589	10.7443	23.3946	26.7869	-1.22145	1.21e-10	2.7e-09	8.41736	10.8384	4.53255	5.0743	1.01035	0.00513964	0.0471696
ENSGALG00000015193.4	CCDC80	26.631	44.2594	116.559	122.161	-1.75299	2.95e-19	1.79e-17	64.0806	91.2681	24.5891	24.6027	1.66641	7.53e-13	8.83e-11
ENSGALG00000015348.3	ALCAM	452.78	478.49	584.762	572.397	-0.312699	0.0105399	0.039415	762.993	512.004	324.701	407.379	0.809488	0.000442465	0.00658543
ENSGALG00000015448.4	TOX	18.2156	18.3142	31.003	31.26	-0.768486	1.86e-06	2.01e-05	18.1381	23.9818	4.75918	5.43309	2.05336	6.52e-10	4.88e-08
ENSGALG00000015479.4	ASPH	46.3379	49.8147	86.0735	86.9933	-0.847695	5.66e-11	1.32e-09	79.449	95.0444	48.5549	51.5631	0.809235	4.05e-05	0.000858937
ENSGALG00000015542.4	ENSGALG00000015542.4	1.86417	1.34304	7.71194	8.74046	-2.34411	8.75e-15	3.45e-13	2.33514	1.22606	0.169971	0.102511	3.66122	1.69e-07	6.95e-06
ENSGALG00000015558.4	CPA6	3.51529	4.70065	17.9083	20.2059	-2.21746	1.25e-20	8.97e-19	86.0743	30.8968	9.17841	10.1998	2.60076	6.86e-11	6.05e-09
ENSGALG00000015624.4	VCAN	211.344	239.367	498.326	499.851	-1.14662	1.52e-19	9.4e-18	428.417	360.364	242.661	292.003	0.569632	0.00453364	0.0428159
ENSGALG00000015720.4	CHODL	1.91743	3.41866	35.2472	35.3732	-3.73794	1.69e-54	7.06e-52	77.2225	14.5166	8.6685	10.0461	2.30112	3.14e-05	0.000693768
ENSGALG00000015792.4	ADAMTS1	46.6575	38.7041	61.0226	58.8696	-0.488157	0.000768858	0.00438535	72.9324	67.5315	15.4673	15.0691	2.2086	1.26e-23	5.72e-21
ENSGALG00000015857.4	ENSGALG00000015857.4	4.58053	14.8956	41.3546	39.3321	-2.05405	3e-08	4.62e-07	25.9038	14.4675	1.92633	2.66529	3.13806	3.24e-14	4.78e-12
ENSGALG00000015879.4	HUNK	23.3287	22.2213	42.9591	42.7768	-0.911035	5.14e-10	1.04e-08	29.6508	36.5857	11.8979	11.5837	1.50335	1.46e-08	7.66e-07
ENSGALG00000015938.4	IFNAR2	34.7801	33.3929	70.5461	67.1473	-1.01301	1.19e-13	4.05e-12	61.4196	48.2088	20.4531	23.9876	1.31015	2.14e-08	1.08e-06
ENSGALG00000016142.4	Mx	3.03593	2.07561	6.98733	5.60418	-1.28956	1.97e-05	0.000170537	3.09542	1.32415	0.623226	0.717577	1.7116	0.00209053	0.023237
ENSGALG00000016144.4	TMPRSS2	36.6975	39.925	66.716	63.8568	-0.768902	2.1e-08	3.3e-07	44.6392	58.6058	22.3795	22.0399	1.22427	2.37e-07	9.45e-06
ENSGALG00000016195.4	COL22A1	31.8507	26.9219	49.2218	47.3013	-0.713463	1.41e-06	1.56e-05	94.6546	28.4937	15.0141	15.1204	2.03815	1.63e-06	5.33e-05
ENSGALG00000016203.4	KHDRBS3	43.0357	52.9892	61.6437	64.4223	-0.393177	0.00715324	0.0289318	48.2776	52.1812	29.9715	29.1131	0.773116	0.000338723	0.00532728
ENSGALG00000016357.4	PRDX4	59.9197	60.1317	91.4563	90.1296	-0.596303	2.25e-06	2.39e-05	83.4676	74.937	55.3538	46.6425	0.641693	0.0015666	0.0184898
ENSGALG00000016358.4	PTCHD1	6.97732	6.83731	35.9718	35.6302	-2.37158	8.14e-38	1.64e-35	39.2629	16.0369	5.43906	7.3808	2.11559	2.73e-07	1.06e-05
ENSGALG00000016394.4	HAS2	33.342	31.7447	68.7863	72.4944	-1.11687	3.6e-16	1.61e-14	47.0829	50.0724	4.07929	5.68936	3.31829	1.34e-31	1.01e-28
ENSGALG00000016473.3	OSR1	0.372834	0.48838	2.07032	2.00516	-2.23474	5.14e-07	6.29e-06	3.74708	1.47128	0.396598	0.307533	2.8744	4.09e-06	0.000116866
ENSGALG00000016511.4	ADGRG2	4.26096	4.82275	14.337	13.3678	-1.60914	6.42e-12	1.7e-10	16.1288	39.7244	3.79601	4.66425	2.72884	1.2e-10	1.01e-08
ENSGALG00000016584.4	EGFL6	282.288	364.331	836.098	843.609	-1.37677	1.95e-21	1.49e-19	710.914	295.726	135.467	142.644	1.86396	1.15e-08	6.24e-07
ENSGALG00000016740.4	OCA2	5.00663	5.73846	10.2481	8.79187	-0.82609	0.000898018	0.00502212	8.7432	3.08968	0.0566569	0	7.46688	2.31e-16	4.46e-14
ENSGALG00000016769.4	CHST10	20.1863	19.6573	36.7482	38.201	-0.910375	2.95e-09	5.24e-08	66.9588	48.3559	10.9348	12.0963	2.33065	2.11e-19	6.49e-17
ENSGALG00000016837.4	MYO16	1.59786	3.11342	4.96877	5.03862	-1.09686	0.00118566	0.00636213	3.69278	2.20691	0.849853	1.12762	1.5721	0.00124685	0.0153941
ENSGALG00000016844.3	RAB20	6.07187	6.53208	12.1631	11.0541	-0.8811	0.000121609	0.000879206	10.7525	8.72957	4.9858	4.40798	1.05843	0.00330677	0.0332167
ENSGALG00000016908.3	PCDH9	0.53262	1.1599	2.22559	1.85092	-1.28412	0.00248151	0.0118507	5.91931	6.71882	0.396598	1.23013	2.94281	3.5e-09	2.19e-07
ENSGALG00000016941.4	PCDH17	5.3262	8.72978	23.8087	24.2676	-1.77908	1.11e-13	3.8e-12	39.9689	22.5105	14.2775	17.5806	0.979205	0.00161794	0.0189666
ENSGALG00000017015.4	RNASEH2B	38.4551	34.4918	58.2795	54.5508	-0.627588	6.3e-06	6.12e-05	45.0193	53.3092	28.3284	24.5514	0.901938	8.33e-05	0.00161159
ENSGALG00000017019.3	WDFY2	30.3061	31.8057	49.4289	48.8952	-0.662348	2.12e-06	2.27e-05	24.6004	18.489	11.2181	10.7637	0.977594	0.000989179	0.012899
ENSGALG00000017044.4	TRPC4	1.33155	1.22095	3.26075	4.31882	-1.56216	7.77e-06	7.39e-05	22.8626	7.69967	6.1756	5.74062	1.36445	0.00354489	0.0351736
ENSGALG00000017179.4	PDGFD	78.9875	121.423	134.985	138.305	-0.447582	0.0116719	0.0428678	131.963	142.272	80.5094	83.9566	0.745274	4.08e-05	0.000862315
ENSGALG00000017199.4	MAML2	7.40342	9.09607	23.8604	28.7921	-1.67572	9.07e-16	3.85e-14	14.7168	27.9052	7.25208	9.12348	1.38794	0.000123625	0.00223843
ENSGALG00000017246.4	ME3	12.0372	15.7502	27.4835	32.0312	-1.10071	1.16e-08	1.89e-07	15.8572	14.0262	8.15859	7.73958	0.917151	0.00397085	0.0384277
ENSGALG00000018686.3	KLHL5	24.9799	21.855	36.3859	39.949	-0.702637	5.88e-06	5.77e-05	36.2218	29.0332	19.15	19.7846	0.752125	0.00288769	0.0298404
ENSGALG00000019114.3	CLDN10	3.7816	4.15123	16.6661	16.504	-2.06357	2.9e-19	1.77e-17	11.0783	5.98319	2.83284	2.56278	1.66496	0.000104744	0.00193981
ENSGALG00000019221.3	ENSGALG00000019221.3	2.34353	4.21227	5.5381	6.78671	-0.918014	0.00444413	0.0194753	7.00542	6.96404	2.71953	1.99897	1.57253	6.4e-05	0.00129776
ENSGALG00000019489.3	CHST9	2.98267	2.50294	10.6621	10.7456	-1.95681	7.05e-14	2.45e-12	3.63847	4.85521	1.30311	0.615066	2.15616	9.53e-06	0.000244517
ENSGALG00000019672.3	ENSGALG00000019672.3	1.49134	1.34304	7.03908	5.29569	-2.1125	7.19e-11	1.66e-09	6.40806	1.07894	0.169971	0.4613	3.53448	1.26e-05	0.000308644
ENSGALG00000019987.3	LRP11	5.11315	3.29656	11.5938	12.905	-1.53301	8.93e-09	1.48e-07	7.00542	9.21999	3.11613	4.56174	1.08603	0.00516048	0.0472463
ENSGALG00000020199.3	GPM6A	0.159786	0.183142	1.39747	1.54243	-3.05594	1.17e-07	1.62e-06	1.41194	2.45213	0.283284	0.358789	2.57232	1.35e-05	0.000325709
ENSGALG00000020561.3	ENSGALG00000020561.3	20.6656	32.2941	56.1574	55.2191	-1.0743	1.33e-08	2.15e-07	40.5663	42.1766	19.0367	26.0891	0.883011	0.000325352	0.00512406
ENSGALG00000020788.3	CCDC141	3.56855	5.06694	9.98929	10.9513	-1.28215	1.15e-06	1.3e-05	7.60278	14.2714	1.92633	2.46027	2.32223	1.19e-07	5.26e-06
ENSGALG00000020805.1	LRRC8D	12.9427	13.6136	19.2022	19.4347	-0.540653	0.00388553	0.0173655	13.4678	14.7128	3.62604	3.99793	1.89174	4.1e-08	1.97e-06
ENSGALG00000021340.3	CA9	3.46203	5.00589	9.7305	9.71733	-1.20408	6.19e-06	6.03e-05	1.57486	6.5717	0.736539	0.973855	2.25199	0.000386421	0.00590362
ENSGALG00000021395.3	ENSGALG00000021395.3	1.49134	0.854664	6.1592	4.9872	-2.22485	8.65e-11	1.97e-09	1.84639	5.00234	0.90651	0.871344	1.9496	0.000497164	0.00725363
ENSGALG00000021541.3	SLC47A1	13.209	10.8664	28.3116	28.1751	-1.22666	2.85e-11	6.92e-10	14.9883	18.7342	9.4617	8.96972	0.878969	0.0051454	0.0471842
ENSGALG00000021867.2	ENSGALG00000021867.2	1.22503	0.549427	1.81153	2.46789	-1.24088	0.00294146	0.0136735	5.15903	11.574	0.0566569	0.153767	6.21102	6.35e-19	1.85e-16
ENSGALG00000022789.2	CPQ	20.4526	23.7475	51.965	51.3116	-1.22516	2.32e-16	1.04e-14	19.7129	33.8884	7.53536	8.50842	1.74758	1.5e-07	6.33e-06
ENSGALG00000023424.2	DMBT1	4.84684	3.17447	8.69534	7.76358	-1.02797	0.000240874	0.00161203	1.52056	8.1901	0.963167	0.922599	2.36633	0.000510833	0.00740036
ENSGALG00000023936.2	ENSGALG00000023936.2	20.7722	15.1398	40.63	37.0698	-1.10947	7.28e-10	1.43e-08	42.8471	44.8739	21.8696	20.2459	1.06572	3.94e-06	0.000113111
ENSGALG00000023973.2	ENSGALG00000023973.2	91.7171	108.237	336.064	356.714	-1.79256	2.02e-41	5.14e-39	714.661	482.235	310.876	248.128	1.10456	2.17e-06	6.89e-05
ENSGALG00000025755.1	SPTSSA	46.1781	38.7041	60.091	54.9107	-0.436273	0.00294998	0.0137022	55.989	62.8235	38.6966	35.8276	0.680137	0.00101705	0.0131568
ENSGALG00000025764.1	FKBP10	59.1208	54.8816	71.1672	74.6538	-0.354003	0.00655249	0.0268913	103.941	86.1186	54.164	48.2827	0.898387	6.3e-06	0.000172733
ENSGALG00000025825.1	ENSGALG00000025825.1	2.60984	1.46514	3.98536	3.75326	-0.909812	0.00695377	0.0282422	9.34056	1.66745	0.963167	1.07637	2.43011	0.000436372	0.00652035
ENSGALG00000025896.1	ENSGALG00000025896.1	7.24363	10.0118	16.0967	14.3446	-0.821745	0.000361075	0.00230321	18.5182	10.9855	1.18979	1.99897	3.20774	3.39e-13	4.23e-11
ENSGALG00000025938.1	KIAA0513	3.99465	3.35761	5.5381	6.52964	-0.70998	0.00998229	0.0377399	5.05042	4.90425	1.52974	2.10148	1.45678	0.000448825	0.00664859
ENSGALG00000025972.1	SELM	34.8333	37.7884	52.6379	53.214	-0.543511	7.56e-05	0.000577759	43.9875	50.4647	34.3341	25.7303	0.659497	0.0052596	0.0478838
ENSGALG00000026166.1	VDR	2.71636	3.96808	7.71194	6.42681	-1.08553	0.000214022	0.00144471	3.91	3.13872	1.30311	1.43515	1.36527	0.00206133	0.0229798
ENSGALG00000026243.1	POU4F3	3.56855	2.99132	7.45315	7.40368	-1.17326	1.22e-05	0.000111816	14.2281	11.525	1.64305	2.40901	2.66861	1.32e-11	1.34e-09
ENSGALG00000026366.1	TTN	19.7069	15.2008	36.3341	35.9901	-1.04724	1.38e-09	2.62e-08	71.0317	82.4405	20.1132	25.6278	1.75428	2.23e-15	3.9e-13
ENSGALG00000026373.1	KCNJ8	3.08919	4.7617	17.546	18.4578	-2.20332	1.34e-18	7.66e-17	9.44917	5.93414	1.81302	1.74269	2.11568	6.94e-07	2.41e-05
ENSGALG00000026644.1	DBN1	69.933	68.8615	113.091	116.917	-0.727942	1.13e-08	1.84e-07	80.861	82.6366	41.8128	34.905	1.09835	8.55e-08	3.86e-06
ENSGALG00000026652.1	CYBRD1	1.43807	2.01457	5.95217	4.42164	-1.5911	1.4e-06	1.56e-05	1.79208	7.35638	0.849853	1.58892	1.90988	0.00238512	0.0256086
ENSGALG00000026836.1	COL16A1	37.0171	40.4134	73.8586	70.2836	-0.896423	4.74e-11	1.11e-09	41.5438	51.0042	24.4758	24.9102	0.913702	7.21e-05	0.00143779
ENSGALG00000026854.1	PDPN	11.1318	13.8578	18.0635	18.6635	-0.557052	0.00580937	0.0244776	11.6214	23.05	4.9858	5.5356	1.72749	9.99e-06	0.000254813
ENSGALG00000026931.1	MAP3K12	1.86417	1.34304	3.83009	4.11316	-1.2952	7.19e-05	0.000551941	1.41194	2.01074	0.623226	0.563811	1.53039	0.00531567	0.0482399
ENSGALG00000027168.1	CCDC3	75.0994	64.283	205.531	201.956	-1.54623	1.57e-30	2.27e-28	325.019	240.014	157.166	180.112	0.75272	0.000314125	0.00496553
ENSGALG00000027232.1	C1QTNF2	6.23165	7.81407	16.7178	15.9899	-1.22161	2.69e-08	4.17e-07	72.2264	28.6899	7.42205	6.04815	2.91125	1.83e-13	2.37e-11
ENSGALG00000027255.1	NRXN3	1.49134	1.09885	3.31251	2.8278	-1.23118	0.000366763	0.00233313	1.35764	1.52032	0.509912	0.4613	1.56542	0.00392154	0.0381287
ENSGALG00000027397.1	DUSP22	43.0357	48.1664	69.0451	70.4378	-0.612987	6.47e-06	6.26e-05	64.3521	62.8725	37.8468	42.8496	0.664648	0.00102964	0.0133045
ENSGALG00000027639.1	RGMA	161.437	119.287	217.228	232.548	-0.678811	5.99e-06	5.85e-05	245.515	178.22	102.776	98.5131	1.08112	2.65e-07	1.04e-05
ENSGALG00000028114.1	SAMD14	1.43807	1.34304	2.89845	3.49618	-1.19476	0.000541603	0.00324104	1.24903	1.91266	0.566569	0.358789	1.77864	0.00234841	0.0252876
ENSGALG00000028128.1	HOXD8	4.15443	3.66285	11.3868	9.46026	-1.41031	3.73e-08	5.64e-07	14.6625	14.7128	1.69971	1.23013	3.33127	4.16e-17	9.47e-15
ENSGALG00000028807.1	AP1AR	72.0102	76.0041	97.7708	96.0422	-0.388503	0.00200554	0.00989249	94.0029	105.638	57.6767	67.5035	0.681592	0.000348517	0.00545115
ENSGALG00000029020.1	PPAPDC1A	7.61646	6.77627	33.1251	34.4991	-2.2282	1.78e-32	2.93e-30	57.7811	17.1649	5.55237	7.99586	2.4753	1.51e-07	6.36e-06
ENSGALG00000029043.1	LGALS1	8.94801	9.27921	20.0821	23.2908	-1.25	4.98e-10	1.01e-08	9.12333	14.7128	3.73935	2.92157	1.84629	3.41e-06	0.000100743
ENSGALG00000029090.1	Hoxb-7	0.319572	0.183142	1.65626	1.54243	-2.61424	6.78e-07	8.09e-06	1.24903	1.66745	0.453255	0.358789	1.84371	0.00104881	0.013491
KRT18	KRT18	49.4804	46.274	102.636	96.8134	-1.05737	4.14e-16	1.81e-14	47.8975	50.2686	22.6627	17.6319	1.29129	6.79e-08	3.14e-06
