# Supplementary material for: Transcriptome analyses of reprogrammed feather / scale chimeric explants revealed co-expressed epithelial gene networks during organ specification
Source: BMC Genomics. 2018 Oct 29;19:780. doi: 10.1186/s12864-018-5184-x (PMC6206740; doi:10.1186/s12864-018-5184-x)
Supplement: Supplementary file 3 — Table S3. The 327 epithelium feather-to-scale transition (FST) genes. Column A and B are Ensembl gene ID and gene symbol, respectively. From column C to column F are normalized gene expression levels (CPM) for sample R19, R51, R41, and R43. Column G, H, and I are log2 fold change, p-value, and false discovery rate (FDR) of epithelial feather samples between heterogeneous and homogeneous experiments. From column J to column M are normalized gene expression levels (CPM) for sample R17, R49, R45, and R47. Column N, O, and P are log2 fold change, p-value, and false discovery rate (FDR) of epithelial scale samples between heterogeneous and homogeneous experiments. (XLSX 89 kb) [file 12864_2018_5184_MOESM3_ESM.xlsx]

## Sheet: TableS3_327FSTGene
ensGene	Symbol	Epithelium_Feather_Hetero_R19	Epithelium_Feather_Hetero_R51	Epithelium_Feather_Homo_R41	Epithelium_Feather_Homo_R43	logFC_Epithelium_Feather	PValue_Epithelium_Feather	FDR_Epithelium_Feather	Epithelium_Scale_Hetero_R17	Epithelium_Scale_Hetero_R49	Epithelium_Scale_Homo_R45	Epithelium_Scale_Homo_R47	logFC_Epithelium_Feather	PValue_Epithelium_Feather	FDR_Epithelium_Feather
Chr25_Claw1	Chr25_Claw1	5.27294	9.27921	1.29395	1.64526	2.29847	2.75e-10	5.78e-09	0.651667	4.36478	18.0169	13.7365	-2.64737	1.68e-05	0.000398823
Chr25_FK1	Chr25_FK1	206.656	436.062	54.3976	50.489	2.61564	5.27e-23	4.53e-21	31.7144	92.8375	270.367	325.063	-2.24852	2.04e-09	1.35e-07
Chr25_FK3	Chr25_FK3	8.94801	13.4304	0.828128	1.18253	3.46501	1.52e-23	1.4e-21	0.9775	10.9855	78.8664	68.7849	-3.6158	2.99e-07	1.13e-05
Chr25_Ktn15	Chr25_Ktn15	61.2513	149.81	10.9727	11.9796	3.20027	3.2e-23	2.82e-21	0.325833	0.490425	1.64305	1.69143	-1.99649	0.000262762	0.00425623
Chr25_Ktn16	Chr25_Ktn16	66.2579	129.237	19.6163	25.2959	2.12157	2.11e-16	9.56e-15	1.90069	3.87436	6.74217	6.97075	-1.23353	0.0040083	0.0386913
Chr25_Ktn4	Chr25_Ktn4	194.513	284.847	21.9454	21.954	3.44876	4.4e-75	3.22e-72	3.25833	15.4484	37.3935	34.9563	-1.94212	0.000127098	0.00227955
Chr25_scale15	Chr25_scale15	2.02396	4.7617	0.362306	0.308487	3.30497	2.71e-10	5.72e-09	0.271528	1.6184	8.6685	7.79084	-3.09081	8.34e-08	3.79e-06
Chr25_scale17	Chr25_scale17	173.847	234.788	9.93753	12.6994	4.17342	4.06e-105	7.92e-102	3.74708	10.8384	101.189	81.035	-3.63241	1.04e-20	3.68e-18
EDMTF4	EDMTF4	1.65112	5.9216	0.207032	0.257072	3.98233	4.06e-10	8.36e-09	0.108611	0.78468	7.59202	6.86824	-3.95989	1.08e-12	1.24e-10
EDMTFH	EDMTFH	4.52727	11.9653	3.67482	2.57072	1.39572	0.000841181	0.0047405	1.19472	13.1434	67.705	47.2576	-2.99575	2.14e-05	0.000489096
EDYM2	EDYM2	18.4286	29.1807	8.43655	8.68905	1.47293	1.46e-09	2.75e-08	4.23583	10.4461	19.9999	19.0671	-1.40152	0.000510886	0.00740036
ENSGALG00000000139.4	ENSGALG00000000139.4	3.83486	5.73846	0.25879	0.308487	4.04034	4.84e-19	2.89e-17	0.868889	1.22606	12.2379	10.1998	-3.4003	2.38e-15	4.04e-13
ENSGALG00000000168.3	7.	13.5285	14.2241	3.93361	4.16457	1.77539	5.44e-14	1.95e-12	5.91931	4.95329	18.3002	15.5817	-1.63282	1.08e-06	3.65e-05
ENSGALG00000000209.4	PRNP	149.453	122.4	79.8625	82.5716	0.744039	7.49e-08	1.07e-06	105.298	99.8015	201.302	173.807	-0.864388	7.18e-06	0.000192788
ENSGALG00000000221.4	PROM2	319.093	338.203	157.448	159.796	1.0515	5.12e-18	2.73e-16	189.581	244.918	523.453	459.813	-1.17163	1.71e-08	8.79e-07
ENSGALG00000000234.3	EPB41L4A	53.7946	65.5649	41.0958	38.9722	0.575713	0.000106657	0.000786007	46.3226	41.7352	83.1723	86.4168	-0.937943	1.75e-06	5.69e-05
ENSGALG00000000299.4	PKP1	2118.81	2447.45	839.618	876.72	1.41231	9.04e-27	1.1e-24	1321.96	1228.27	2381.91	2375.13	-0.891975	3.51e-06	0.000103054
ENSGALG00000000309.4	LAD1	132.036	156.831	75.6184	73.06	0.95842	1.36e-12	3.94e-11	92.8625	100.194	171.217	146.437	-0.711809	0.000204071	0.00343268
ENSGALG00000000449.5	ARHGEF10L	234.086	219.343	148.856	151.21	0.596353	8.04e-07	9.47e-06	171.768	133.984	257.959	231.214	-0.671194	0.000959453	0.0126565
ENSGALG00000000568.4	LGR6	73.1287	79.2396	41.5099	45.0391	0.816159	1.55e-09	2.9e-08	63.9176	30.8968	142.209	124.602	-1.4862	2.47e-07	9.8e-06
ENSGALG00000000584.4	ENSGALG00000000584.4	277.655	297.85	169.456	172.393	0.752007	6.15e-10	1.22e-08	138.371	78.3699	231.613	216.298	-1.04019	3.28e-05	0.00071948
ENSGALG00000000680.4	NUAK2	23.4885	29.1807	5.64162	5.96408	2.18016	5.06e-24	4.85e-22	6.8425	11.6721	19.32	17.6319	-0.987758	0.00371352	0.036528
ENSGALG00000000816.4	ENSGALG00000000816.4	77.8158	67.1522	54.3976	58.9724	0.355936	0.00958668	0.036575	70.5972	60.1752	94.7303	103.28	-0.590728	0.00183798	0.0209248
ENSGALG00000000921.4	NHE1	120.425	79.0564	65.9397	74.551	0.507153	0.00489174	0.0211205	66.4157	44.3344	120.396	108.405	-1.04021	2.62e-06	8.06e-05
ENSGALG00000000984.3	ENSGALG00000000984.3	24.6603	32.7214	5.90041	6.37539	2.22268	5.25e-24	4.99e-22	14.2824	18.7833	44.7589	43.5159	-1.40808	1.59e-08	8.25e-07
ENSGALG00000000994.4	RAB42	25.1397	26.4335	15.4239	17.5837	0.643815	0.000241428	0.00161481	15.5857	17.5082	41.0196	30.7021	-1.10907	2.66e-05	0.000597561
ENSGALG00000001048.4	OLFML2A	116.59	137.845	84.8313	88.8956	0.550662	4.31e-05	0.000347321	93.4056	89.5516	172.124	144.899	-0.786608	3.98e-05	0.000847954
ENSGALG00000001130.4	WBSCR17	228.707	195.962	54.3976	53.214	1.98129	2.68e-47	8.97e-45	21.2878	50.808	140.452	140.286	-1.95315	9.03e-10	6.67e-08
ENSGALG00000001160.4	DOK4	39.2008	36.2622	27.4835	30.7459	0.375117	0.0117588	0.0430923	24.8719	21.1373	44.7023	35.9301	-0.803164	0.00105636	0.0135574
ENSGALG00000001209.4	ENSGALG00000001209.4	8.14908	12.2095	5.43459	6.88954	0.72083	0.00859362	0.0334955	5.05042	3.48202	8.6685	9.48227	-1.08231	0.00387699	0.0378415
ENSGALG00000001255.4	ARHGEF37	91.4508	99.2021	67.2336	68.227	0.493375	0.000105458	0.000778301	62.1256	44.0892	110.991	102.357	-0.999509	2.43e-06	7.55e-05
ENSGALG00000001281.2	PHOSPHO1	67.5895	60.0707	14.2852	15.3729	2.10645	6.41e-43	1.7e-40	30.6826	33.9374	66.6851	63.1981	-0.999574	1.27e-06	4.23e-05
ENSGALG00000001419.4	DAB2IP	51.3978	46.9455	34.9366	33.985	0.514014	0.00026049	0.00172554	43.2272	27.3167	60.7928	58.8413	-0.755229	0.00205073	0.022884
ENSGALG00000001437.4	NTM	30.8919	32.9046	2.48438	2.26224	3.74514	1.78e-61	9.93e-59	0.868889	0.931808	13.3144	11.43	-3.76254	1.19e-18	3.39e-16
ENSGALG00000001527.4	VWA1	14.1677	11.1106	6.67678	7.35227	0.851642	0.00028607	0.00187274	18.301	5.93414	49.5748	48.5902	-2.01178	6.62e-07	2.32e-05
ENSGALG00000001546.4	ZZEF1	133.368	114.281	85.5559	84.1655	0.546171	4.3e-05	0.000346517	106.656	77.8795	129.008	165.812	-0.667073	0.00185093	0.0210356
ENSGALG00000001723.3	ENSGALG00000001723.3	4.84684	7.32569	1.50098	1.13112	2.20024	2.54e-10	5.39e-09	0.760278	0.833723	2.54956	2.35775	-1.6048	0.000828683	0.0112312
ENSGALG00000001832.3	PHYHIPL	156.217	133.206	57.1408	54.2423	1.37858	8.4e-24	7.87e-22	124.468	89.2083	163.058	170.425	-0.634528	0.00236986	0.0254704
ENSGALG00000001915.4	VAV3	150.572	115.38	64.4387	65.6563	1.03272	6e-12	1.59e-10	46.214	78.2228	104.985	118.452	-0.835949	0.000491309	0.00718082
ENSGALG00000001967.4	ABCA3	266.044	283.687	194.403	203.293	0.467607	0.000116228	0.000845	182.304	154.533	264.191	252.382	-0.609745	0.00158198	0.0186219
ENSGALG00000002201.4	PPL	1350.83	1911.88	1137.64	1168.55	0.501162	0.00172873	0.00875587	1167.14	1239.45	1795.8	1965.44	-0.636214	0.000912104	0.0121304
ENSGALG00000002260.3	CISH	22.37	28.5702	7.60842	7.91783	1.7124	4.17e-16	1.82e-14	7.33125	7.79776	26.742	24.5514	-1.75311	1.53e-09	1.04e-07
ENSGALG00000002646.4	FAM171B	47.989	45.1141	27.2764	28.535	0.739165	2.08e-07	2.76e-06	36.0046	36.1934	75.4103	94.5664	-1.2265	2.91e-09	1.85e-07
ENSGALG00000002665.4	PCYOX1L	98.6944	119.531	73.5998	82.2631	0.485627	0.000628131	0.0036909	62.017	90.1892	141.982	108.303	-0.711471	0.00173206	0.0199749
ENSGALG00000002749.4	ENSGALG00000002749.4	63.1154	64.283	39.5431	38.2524	0.712068	1.35e-07	1.84e-06	23.0256	44.4325	89.1213	75.0381	-1.27584	6.17e-06	0.000169865
ENSGALG00000002764.4	ATP1B3	185.991	175.389	118.319	114.757	0.633476	4.36e-07	5.4e-06	126.912	157.328	213.03	234.494	-0.646766	0.000984755	0.0128857
ENSGALG00000002771.5	ENSGALG00000002771.5	1.75765	1.34304	0.569338	0.514145	1.51306	0.000933224	0.00519419	0.543056	0.882765	6.28891	5.48434	-3.01772	1.04e-10	8.87e-09
ENSGALG00000002783.4	SLC43A2	18.0025	12.3316	5.58986	5.39852	1.46704	7.92e-09	1.33e-07	3.96431	4.07053	9.57501	8.61093	-1.16972	0.00121404	0.0150544
ENSGALG00000002921.4	LANCL1	89.853	94.7456	62.1096	65.7077	0.530696	3.17e-05	0.000263919	56.7493	63.3139	108.045	104.1	-0.813776	1.21e-05	0.000296767
ENSGALG00000002974.4	SPHKAP	5.37946	1.95352	0.103516	0	5.98418	2.37e-15	9.82e-14	0.271528	0.19617	1.64305	2.46027	-3.10032	4.57e-07	1.64e-05
ENSGALG00000003059.4	HLF	33.1822	25.9452	16.3555	20.6172	0.679111	0.000396227	0.00249079	18.4639	13.4867	47.5351	43.0034	-1.49635	4.7e-09	2.87e-07
ENSGALG00000003103.5	MST1R	13.0492	11.2938	6.1592	5.60418	1.05048	6.79e-06	6.54e-05	2.82389	2.01074	8.21525	7.07326	-1.65424	3.39e-05	0.000740211
ENSGALG00000003261.3	PTRF	96.4042	123.926	57.5031	61.6974	0.886217	1.91e-09	3.51e-08	77.0596	69.3461	128.384	120.245	-0.756984	4.29e-05	0.000897188
ENSGALG00000003316.4	FMO3	2.55657	2.93028	0.879885	0.92546	1.5942	1.55e-05	0.000137637	2.17222	1.52032	15.694	13.5315	-2.97754	2.45e-14	3.71e-12
ENSGALG00000003410.2	CDK2AP1	46.2314	36.4453	26.7071	25.8615	0.655154	4.68e-05	0.000374439	32.0403	42.667	71.3877	69.4	-0.906282	2.88e-05	0.000640149
ENSGALG00000003553.4	ABCA12	547.853	657.542	159.725	159.899	1.91557	7.46e-45	2.36e-42	210.108	291.411	654.727	817.372	-1.54468	4.33e-12	4.73e-10
ENSGALG00000003585.4	ENSGALG00000003585.4	37.9225	44.1373	16.9766	17.0696	1.26858	2.58e-15	1.06e-13	10.5353	16.8216	37.1102	38.9029	-1.4648	2.56e-07	1.01e-05
ENSGALG00000003654.4	FOXN1	12.5698	15.6892	4.81349	4.6273	1.57922	5.55e-11	1.3e-09	3.09542	4.21766	28.6684	23.8851	-2.83365	2.15e-17	5.1e-15
ENSGALG00000003678.3	GLUL	14.9134	13.5525	9.62698	8.48339	0.653691	0.00195346	0.00967965	11.024	3.67819	20.7931	19.9897	-1.46615	0.000872909	0.0117327
ENSGALG00000003693.4	ENSGALG00000003693.4	87.0833	67.6406	43.6837	45.399	0.7979	1.21e-07	1.68e-06	52.5135	44.4325	139.149	139.569	-1.51624	2.28e-15	3.93e-13
ENSGALG00000003713.4	ENSGALG00000003713.4	18.4286	13.0031	5.33107	6.06691	1.46526	4.02e-09	6.97e-08	14.7711	7.40542	25.3256	23.0137	-1.11835	0.00117395	0.014734
ENSGALG00000003747.4	OSMR	32.9159	36.9337	22.2559	21.4912	0.67476	1.73e-05	0.000152012	45.3994	60.9598	90.8776	97.2317	-0.814375	7.56e-05	0.00148782
ENSGALG00000003761.4	NIPAL4	35.579	44.9309	12.4219	12.1852	1.70901	1.26e-21	9.63e-20	17.8665	21.3825	59.4331	60.2765	-1.60033	1.32e-12	1.5e-10
ENSGALG00000003845.4	MKNK2	55.9783	43.2826	36.2306	31.5685	0.551728	0.000740366	0.00423624	44.6392	32.3681	66.0619	57.765	-0.678846	0.00274393	0.0287305
ENSGALG00000003980.4	IQCA1	10.7057	7.02046	3.00196	3.39335	1.47298	6.6e-07	7.89e-06	0.271528	1.02989	4.53255	4.66425	-2.78151	1.53e-07	6.39e-06
ENSGALG00000004162.4	SLC16A6	39.2008	33.8203	5.48634	4.83296	2.82292	4.13e-45	1.34e-42	2.76958	5.39468	17.5636	20.3484	-2.20139	7.95e-09	4.47e-07
ENSGALG00000004205.4	SOAT1	237.122	167.087	118.474	117.893	0.775094	1.68e-06	1.83e-05	84.6081	131.434	198.412	210.25	-0.91169	5.29e-05	0.00108794
ENSGALG00000004255.4	SNX8	16.5112	30.9511	8.7471	8.74046	1.43826	1.96e-07	2.62e-06	8.20014	9.51425	22.8327	23.475	-1.37739	2.26e-06	7.11e-05
ENSGALG00000004260.3	PKP3	240.052	263.359	174.89	174.655	0.526751	1.57e-05	0.000139117	178.665	211.324	346.004	316.195	-0.756936	0.000103193	0.00192362
ENSGALG00000004339.4	PDE8B	5.96534	17.6427	4.29591	6.42681	1.13519	0.00696554	0.0282802	18.5725	6.52265	32.691	33.5211	-1.39308	0.000418266	0.00628283
ENSGALG00000004476.3	SEMA3G	39.3606	23.0759	16.7696	17.5323	0.866421	0.000167658	0.00116121	4.12722	25.355	67.0251	62.0704	-2.12255	0.000131651	0.00235008
ENSGALG00000004537.4	EFNB1	138.481	141.264	102.843	106.274	0.420379	0.000733599	0.00420714	82.1643	96.0743	142.152	123.731	-0.570174	0.0028775	0.0297997
ENSGALG00000004607.4	HEBP2	2.98267	3.6018	0.207032	0.359901	3.50297	8.85e-15	3.47e-13	1.52056	2.40308	4.9858	4.51049	-1.26031	0.00300514	0.0308965
ENSGALG00000004673.4	C10orf54	3.24898	2.01457	1.13868	1.02829	1.28457	0.000971514	0.00537907	0.597361	1.86362	3.34276	4.613	-1.66878	0.0014364	0.0172475
ENSGALG00000004730.3	CLIC2	17.4699	16.8491	6.93557	7.0952	1.29055	5.99e-10	1.19e-08	6.57097	8.82765	17.0537	15.7867	-1.08357	0.000879244	0.0118039
ENSGALG00000004747.4	ENSGALG00000004747.4	119.307	143.461	25.879	28.1751	2.28121	3.1e-55	1.34e-52	35.6788	70.7683	108.045	91.9524	-0.903014	0.00111863	0.014187
ENSGALG00000004763.3	ALDH3A2	249.213	284.237	171.785	168.691	0.648253	2.36e-07	3.08e-06	184.53	194.993	298.468	276.421	-0.592106	0.00166233	0.019387
ENSGALG00000004827.4	ENSGALG00000004827.4	41.4911	38.582	31.7276	26.8898	0.451092	0.00304766	0.0140944	30.6283	31.8286	50.3113	49.2053	-0.664501	0.00171594	0.0199035
ENSGALG00000004889.3	SLC2A1	93.4748	90.8386	68.2688	69.9751	0.415681	0.000914289	0.0050985	54.74	56.3008	85.8918	78.5235	-0.559146	0.0035041	0.0348296
ENSGALG00000004969.4	TIMP4	1.38481	1.52619	0.465822	0.257072	1.98877	5.22e-05	0.000411509	0.217222	0.931808	2.37959	2.10148	-1.92261	0.000751754	0.0103115
ENSGALG00000005069.4	heme	328.254	315.859	214.951	206.892	0.611306	3.85e-07	4.83e-06	225.965	227.361	349.573	409.07	-0.734421	0.00012635	0.00227331
ENSGALG00000005123.4	WNT7A	98.801	60.1928	55.9504	53.6767	0.537944	0.00570249	0.0240792	41.4894	33.2508	68.8381	64.2232	-0.825298	0.000104013	0.00193573
ENSGALG00000005135.4	SERPINE2	22.5298	29.9132	16.459	16.0927	0.686667	0.000321241	0.00207627	8.52597	16.3312	41.4728	44.7973	-1.785	7.67e-09	4.36e-07
ENSGALG00000005204.4	ENSGALG00000005204.4	12.9427	12.2705	6.46975	6.16974	0.996713	7.96e-06	7.53e-05	4.83319	2.20691	14.2209	11.1224	-1.84381	1.56e-05	0.000373282
ENSGALG00000005208.4	S1PR1	43.4618	38.4599	28.7257	30.7459	0.463405	0.001739	0.00879275	37.6881	40.1168	82.889	75.7044	-1.02015	3.41e-07	1.26e-05
ENSGALG00000005245.4	SGPP2	16.2449	20.1457	5.12404	6.27257	1.67279	4.63e-13	1.44e-11	5.05042	9.02382	15.0141	14.3515	-1.051	0.00404527	0.038982
ENSGALG00000005416.4	TTC39B	42.6096	61.6579	19.5645	16.8639	1.51629	2.03e-15	8.56e-14	20.0931	16.9197	31.048	36.699	-0.864183	0.000621399	0.00878847
ENSGALG00000005430.4	ALS2CL	54.9131	47.0065	21.0655	21.5941	1.25772	9.18e-17	4.37e-15	22.6454	24.0308	39.6032	39.6205	-0.755443	0.00107009	0.0136872
ENSGALG00000005599.4	ENSGALG00000005599.4	155.951	188.698	51.8615	50.3348	1.75396	1.16e-35	2.27e-33	59.8447	44.2854	150.254	138.082	-1.46266	1.43e-12	1.61e-10
ENSGALG00000005616.4	ARSI	6.81753	10.3781	2.89845	3.23911	1.48114	7.27e-07	8.64e-06	5.37625	7.01308	18.1302	16.8118	-1.4863	6.03e-06	0.000166873
ENSGALG00000005626.4	TPST2	19.2276	15.9334	9.93753	10.4886	0.785345	0.000142337	0.00100851	10.3724	10.2499	26.5721	23.2188	-1.26426	7.39e-06	0.00019728
ENSGALG00000005721.4	DGKG	13.5285	13.0031	8.17776	7.76358	0.735562	0.000516849	0.00311681	9.28625	9.17095	46.4586	44.3873	-2.29125	2.01e-19	6.36e-17
ENSGALG00000005788.4	FARP2	201.17	205.974	138.556	143.806	0.528578	1.03e-05	9.61e-05	155.423	189.598	271.613	279.035	-0.666808	0.000583449	0.00830338
ENSGALG00000005842.4	GDPD2	91.291	93.891	53.88	58.1498	0.725519	1.66e-08	2.64e-07	68.6422	41.3428	123.909	116.094	-1.11894	2.53e-06	7.81e-05
ENSGALG00000005849.4	PPDPF	204.313	286.679	89.6966	91.5692	1.43784	1.1e-19	6.98e-18	103.941	65.4717	225.438	208.354	-1.34957	7.02e-09	4.09e-07
ENSGALG00000006044.3	C2orf54	1.91743	2.25876	0.414064	0.514145	2.14995	1.22e-06	1.37e-05	0.651667	1.81457	5.21243	4.613	-1.97034	6e-05	0.00121883
ENSGALG00000006245.2	KLF15	10.2263	10.1949	3.98536	4.31882	1.29738	9.64e-08	1.36e-06	2.71528	2.01074	7.64868	7.02201	-1.62707	3.89e-05	0.000833558
ENSGALG00000006311.4	HDAC7	94.1139	84.8559	54.3459	58.2012	0.670167	3.47e-07	4.39e-06	55.6632	37.7627	118.526	104.356	-1.248	1.98e-08	1e-06
ENSGALG00000006445.4	ARNT2	89.4269	84.4897	59.0041	55.5276	0.603503	2.71e-06	2.85e-05	200.768	150.021	260.565	293.95	-0.652392	0.00156913	0.0184898
ENSGALG00000006449.4	ENSGALG00000006449.4	18.5352	8.2414	5.48634	3.9075	1.51351	2.59e-05	0.000218477	4.67028	16.3312	32.1244	31.0608	-1.57968	0.000368142	0.00567228
ENSGALG00000006480.4	TCF1	9.85347	4.8838	2.84669	2.46789	1.47459	4.24e-05	0.000342287	1.19472	3.23681	10.1416	9.73855	-2.14791	3.53e-06	0.000103494
ENSGALG00000006613.4	CTSD	405.111	426.844	215.52	219.951	0.934511	1.49e-14	5.73e-13	252.467	366.053	535.011	524.088	-0.768739	0.000386791	0.00590362
ENSGALG00000006673.4	POU2F3	22.6363	11.7822	3.31251	3.44477	2.34952	2.08e-13	6.79e-12	1.73778	2.69734	18.1302	19.2721	-3.05969	2.59e-16	4.92e-14
ENSGALG00000006702.4	MFGE8	271.157	211.713	173.182	180.825	0.448809	0.00134597	0.00710307	126.26	96.6137	260.225	223.269	-1.11079	1.07e-07	4.74e-06
ENSGALG00000006722.4	TRIM29	1198.07	1305.44	713.846	747.052	0.777723	4.24e-10	8.71e-09	952.302	858.489	1360.16	1324.34	-0.560715	0.00361603	0.0357858
ENSGALG00000006755.4	USP2	28.868	49.8147	17.2354	18.9719	1.11849	9.57e-07	1.11e-05	9.99222	8.77861	18.9234	18.0419	-0.970396	0.00138998	0.0167279
ENSGALG00000006779.4	PDZD3	14.8068	10.5002	5.27931	5.39852	1.24717	1.08e-06	1.24e-05	7.54847	5.29659	16.2039	12.6089	-1.15969	0.000986499	0.0128937
ENSGALG00000006826.1	KLHL25	43.8346	61.5358	25.8272	24.6275	1.0616	1.35e-09	2.57e-08	33.941	33.0056	62.7758	49.9741	-0.745611	0.00065669	0.00917349
ENSGALG00000006919.4	POF1B	286.816	306.58	96.8392	91.9291	1.65289	4.6e-40	1.1e-37	120.124	108.188	205.891	230.086	-0.925131	1.13e-06	3.79e-05
ENSGALG00000006947.4	BDH1	750.728	723.717	496.048	495.995	0.57237	2.7e-06	2.84e-05	485.655	505.873	893.026	892.102	-0.840873	9.17e-06	0.000236496
ENSGALG00000006958.4	ENSGALG00000006958.4	13.6883	14.102	7.55666	7.35227	0.898176	2.26e-05	0.000192683	6.40806	6.37553	35.2406	34.2899	-2.43484	2.47e-18	6.39e-16
ENSGALG00000006995.4	ApoD	66.4177	75.3325	13.9229	14.0361	2.34153	2.99e-52	1.21e-49	18.4639	25.2569	221.755	198.871	-3.2579	4.56e-48	6.48e-45
ENSGALG00000007257.4	TEKT5	41.3846	43.3437	20.1856	20.0516	1.07441	5.43e-13	1.66e-11	103.887	115.936	207.817	202.716	-0.893766	2.15e-06	6.83e-05
ENSGALG00000007303.4	LEPREL1	42.1835	28.265	16.5108	17.3781	1.05781	1.55e-07	2.09e-06	27.4243	18.0476	41.3029	36.5964	-0.770372	0.00366781	0.0361409
ENSGALG00000007357.2	BCL6	544.071	352.427	239.122	240.465	0.903338	3.36e-07	4.26e-06	281.303	131.091	555.974	492.771	-1.33962	7.01e-06	0.000188783
ENSGALG00000007383.3	HSPB8	81.118	100.423	13.4571	14.3961	2.70377	1.91e-61	1.02e-58	49.6353	54.4862	88.498	87.9545	-0.75336	6.87e-05	0.00138228
ENSGALG00000007392.4	ADAMTS9	46.4444	29.1807	17.1836	15.5786	1.20883	1.79e-08	2.84e-07	33.3979	30.4554	113.087	112.301	-1.8122	8.43e-21	3.2e-18
ENSGALG00000007406.5	TMPRSS4	12.197	19.4741	5.69338	5.65559	1.47749	3.32e-08	5.04e-07	1.79208	1.02989	4.9858	3.53663	-1.58902	0.000687318	0.00956609
ENSGALG00000007488.4	ZNF185	165.432	218.855	109.572	118.305	0.754164	5.78e-07	7e-06	126.749	113.141	186.911	204.561	-0.698555	0.000224057	0.00370312
ENSGALG00000007543.4	Pgo2	46.3379	64.7103	15.6827	15.7328	1.82066	1.51e-23	1.4e-21	3.36694	2.59925	65.2687	67.5548	-4.4698	2.71e-58	6.17e-55
ENSGALG00000007554.3	RAB22A	107.163	120.935	66.9748	62.7257	0.814714	6.96e-10	1.37e-08	88.2465	68.12	103.909	136.647	-0.612532	0.00350178	0.0348296
ENSGALG00000007650.3	SLC9A3R1	43.4618	56.3468	32.1417	32.3911	0.628447	7.68e-05	0.000584512	30.8456	24.0799	48.9515	45.8224	-0.780236	0.000766122	0.0104959
ENSGALG00000007668.4	BMP7	285.484	269.463	185.19	184.989	0.584856	1.17e-06	1.32e-05	275.166	224.664	374.785	419.321	-0.659687	0.00093047	0.0123028
ENSGALG00000007690.4	TFAP2C	307.748	193.948	140.264	141.39	0.833852	4.69e-06	4.68e-05	128.27	148.501	289.12	307.636	-1.10055	1.02e-08	5.59e-07
ENSGALG00000007770.4	FADS6	29.081	47.2507	5.33107	4.37023	2.97367	7.2e-31	1.08e-28	8.41736	20.4017	34.3341	27.5242	-1.09408	0.00281888	0.029353
ENSGALG00000007803.4	ENSGALG00000007803.4	8.14908	7.75302	4.08888	3.59901	1.04865	4.27e-05	0.000344273	3.04111	4.02149	9.23507	7.73958	-1.25451	0.000928341	0.0122889
ENSGALG00000007917.4	LAMB4	590.462	578.73	306.511	314.245	0.914071	6.22e-14	2.2e-12	684.63	590.423	1178.92	1183.64	-0.882256	6.35e-06	0.000173229
ENSGALG00000008014.2	CEBPB	152.329	141.996	41.5099	39.4863	1.86216	1.13e-44	3.48e-42	52.1876	58.5568	94.1637	89.2359	-0.720343	0.000153287	0.00268911
ENSGALG00000008034.4	CASKIN2	132.835	85.7717	80.8459	77.4816	0.466776	0.0100223	0.0378424	67.3932	63.412	139.206	141.722	-1.09522	1.93e-09	1.29e-07
ENSGALG00000008072.4	CHRDL1	26.5245	13.3083	6.67678	7.14661	1.52894	3.39e-07	4.29e-06	14.0108	14.6147	22.946	25.679	-0.756078	0.0047018	0.0439927
ENSGALG00000008105.4	ENSGALG00000008105.4	94.1139	117.028	42.1827	45.656	1.26519	3.57e-18	1.93e-16	75.7563	95.8781	130.254	134.392	-0.616899	0.00139019	0.0167279
ENSGALG00000008306.3	FGL2	10.6524	15.506	2.17383	2.62214	2.44207	1.63e-16	7.45e-15	1.73778	1.42223	5.94897	6.40694	-1.95773	1.97e-06	6.32e-05
ENSGALG00000008518.4	ENSGALG00000008518.4	118.135	158.235	33.2286	33.7279	2.04519	3.34e-38	6.86e-36	24.2746	10.2499	131.501	114.761	-2.82888	8.94e-18	2.21e-15
ENSGALG00000008674.4	RAPH1	107.057	96.8823	75.8254	76.0934	0.425815	0.000926896	0.00516621	87.975	75.5255	120.453	141.26	-0.670412	0.000430214	0.00644527
ENSGALG00000008677.5	vimentin	131.344	143.461	101.653	102.469	0.429378	0.000718391	0.0041341	80.8067	101.616	155.24	150.384	-0.737026	0.000139573	0.00247594
ENSGALG00000008692.4	MAPKBP1	132.782	115.502	87.6262	96.0422	0.435876	0.00112304	0.00606327	103.724	94.8482	155.127	159.61	-0.656883	0.000367426	0.00566894
ENSGALG00000008761.4	SPAM1	4.36748	6.71522	1.44922	1.85092	1.73913	2.91e-07	3.74e-06	3.20403	1.91266	7.47871	8.20088	-1.60968	7.88e-05	0.00154176
ENSGALG00000008811.4	SLC1A4	80.7984	84.3065	38.6114	40.566	1.06055	7.72e-16	3.3e-14	44.259	61.7936	102.832	117.58	-1.04675	6.83e-07	2.38e-05
ENSGALG00000008815.4	LRRN4	12.3035	12.7589	5.12404	6.01549	1.16904	5.09e-07	6.23e-06	5.21333	3.38393	10.2549	10.7637	-1.28333	0.000582188	0.00829582
ENSGALG00000008834.4	ENSGALG00000008834.4	12.6764	22.3434	1.9668	2.77638	2.87879	1.81e-18	1.02e-16	5.91931	17.5572	52.3509	52.9982	-2.15601	4.05e-08	1.95e-06
ENSGALG00000008875.4	PLCB1	7.5632	10.5002	5.27931	5.80983	0.70057	0.00766824	0.0305295	4.72458	4.85521	13.2577	13.8902	-1.49368	8.54e-06	0.000223191
ENSGALG00000008891.4	ENSGALG00000008891.4	1.27829	1.77038	0	0	7.81487	5.4e-13	1.66e-11	0.162917	0.931808	4.92915	3.79291	-2.94862	3.2e-07	1.2e-05
ENSGALG00000009024.4	CLIP4	60.2926	80.5826	30.8477	35.5274	1.08526	6.89e-11	1.59e-09	67.0131	56.6441	89.5745	96.9755	-0.585488	0.00216726	0.0237718
ENSGALG00000009396.3	CAV2	74.9396	103.109	47.8761	48.1754	0.890106	2.27e-08	3.54e-07	77.6026	43.4026	101.076	113.736	-0.820051	0.00109321	0.0139048
ENSGALG00000009478.4	BCHE	99.1738	124.659	69.6662	63.2398	0.752053	2.35e-07	3.06e-06	63.2117	73.7599	113.937	130.497	-0.827138	1.32e-05	0.000320698
ENSGALG00000009499.4	NPY5R	2.50331	2.38085	0.931643	0.874046	1.43067	0.000135787	0.000968544	1.73778	0.78468	8.49853	6.71447	-2.58893	3.03e-08	1.5e-06
ENSGALG00000009506.4	ENSGALG00000009506.4	21.3048	21.1224	14.2334	13.6248	0.607401	0.000890338	0.00498393	17.1606	14.1733	30.1415	29.3694	-0.918389	0.000397565	0.00604373
ENSGALG00000009532.2	GXYLT1	79.8397	64.405	43.4767	41.5943	0.763182	2.31e-07	3.02e-06	50.8843	43.4517	72.2942	84.8279	-0.727874	0.000342314	0.0053689
ENSGALG00000009556.4	PRICKLE1	30.1463	21.2445	16.5626	15.9899	0.661204	0.00109897	0.00596084	14.8254	13.9281	37.7901	39.6718	-1.42189	9.12e-09	5.04e-07
ENSGALG00000009628.4	KCTD12	48.5217	59.0939	32.1935	31.8256	0.74886	5.16e-07	6.3e-06	29.5965	14.0752	58.9798	53.6645	-1.36079	1.14e-05	0.000282409
ENSGALG00000009680.4	PAQR7	52.463	39.7419	30.0196	29.6661	0.629355	0.000118559	0.000859811	47.5717	38.6455	73.7106	59.3539	-0.619921	0.00467613	0.0438354
ENSGALG00000009686.3	PPP1R9A	30.4126	32.3551	13.1465	13.8305	1.21807	8.43e-13	2.51e-11	29.3793	31.4362	72.8607	77.2933	-1.29581	1.84e-10	1.54e-08
ENSGALG00000009689.4	PON2	40.8519	46.1519	22.0489	23.9077	0.920473	1.37e-09	2.61e-08	59.1388	51.1513	87.5915	88.0057	-0.663617	0.000533137	0.00768352
ENSGALG00000009719.4	PCDH10	156.111	176.427	78.4133	79.2297	1.07719	1.48e-16	6.84e-15	55.5546	93.3769	188.894	186.724	-1.32698	3.25e-08	1.6e-06
ENSGALG00000009842.2	RASSF3	130.172	135.037	76.4983	74.9109	0.809182	1.43e-10	3.19e-09	102.366	100.831	161.302	185.801	-0.764174	4.92e-05	0.00101889
ENSGALG00000009867.4	WIF1	15.9786	27.044	5.64162	5.91266	1.89387	2.9e-12	8.15e-11	13.1419	5.8851	22.0962	23.8338	-1.2649	0.000634003	0.00892234
ENSGALG00000010036.4	FOSL2	39.3606	47.1897	13.5088	11.2084	1.80736	4.6e-24	4.45e-22	14.5539	12.1135	31.7278	35.6226	-1.3289	3.6e-07	1.32e-05
ENSGALG00000010090.4	FAM160A1	78.4549	73.6843	57.9689	58.8696	0.38179	0.00295689	0.0137288	39.6431	43.844	63.5124	71.6552	-0.686807	0.000708096	0.00978342
ENSGALG00000010101.4	ENSGALG00000010101.4	157.922	175.756	36.4376	38.4066	2.1567	3.51e-57	1.58e-54	77.3854	82.3424	139.546	138.697	-0.793201	1.2e-05	0.000296767
ENSGALG00000010156.4	DOCK8	65.1927	69.7162	36.2823	31.5685	0.991814	3.12e-12	8.7e-11	71.4661	71.6021	97.8464	107.175	-0.511093	0.00524871	0.047823
ENSGALG00000010357.4	7.	9.90673	11.4769	6.00392	4.9872	0.958638	9.25e-05	0.000690107	3.42125	5.68893	13.4277	11.225	-1.42535	0.000163434	0.00281576
ENSGALG00000010362.4	SUCNR1	7.72299	5.49427	2.9502	3.08487	1.13379	0.000108841	0.000799614	2.44375	1.71649	11.558	9.32851	-2.32107	8.26e-09	4.63e-07
ENSGALG00000010364.4	ENSGALG00000010364.4	70.3058	67.0911	27.0177	24.4219	1.4181	2.57e-24	2.53e-22	33.0178	21.0392	84.872	78.6772	-1.59077	6.43e-11	5.76e-09
ENSGALG00000010473.3	PDZK1IP1	34.9399	53.0502	18.6846	19.2804	1.21151	7.67e-10	1.5e-08	7.87431	6.32648	17.3937	14.1465	-1.14475	0.000551845	0.00791303
ENSGALG00000010533.4	ELAVL4	47.0836	43.71	18.5811	16.2984	1.38104	7.29e-19	4.25e-17	15.0426	6.17936	23.0593	30.9071	-1.33863	0.000498207	0.00725366
ENSGALG00000010641.4	SCCPDH	187.695	179.968	130.43	131.415	0.490394	7.79e-05	0.000593052	145.104	131.777	201.642	215.119	-0.582114	0.00192475	0.0217558
ENSGALG00000010770.4	SCIN	126.817	172.581	52.9484	53.0083	1.49862	2.69e-21	2.02e-19	30.7369	26.1887	64.4189	75.3456	-1.28779	1.81e-09	1.21e-07
ENSGALG00000011124.4	ARHGAP24	13.1557	5.61636	4.14064	3.85609	1.23446	0.000741075	0.00423756	6.13653	6.13031	14.2209	15.9405	-1.28915	7.33e-05	0.00145513
ENSGALG00000011164.4	CHN2	19.4939	20.2067	13.7676	11.3112	0.662882	0.000772884	0.00440224	18.301	23.1971	34.2207	38.9542	-0.80946	0.00111914	0.014187
ENSGALG00000011166.4	ENSGALG00000011166.4	44.7401	48.1054	9.7305	10.0258	2.23197	5.54e-41	1.35e-38	3.47556	7.55255	90.481	86.9806	-3.99412	1.82e-36	1.59e-33
ENSGALG00000011191.4	EML1	31.2648	28.1429	20.5479	21.7483	0.491425	0.00257034	0.012235	13.9022	11.0346	20.0565	25.8328	-0.871756	0.0028893	0.0298404
ENSGALG00000011207.4	MKP3	71.9569	75.882	55.4328	51.98	0.461237	0.000406085	0.00254455	30.1939	41.9804	82.3224	80.2662	-1.16364	1.22e-07	5.38e-06
ENSGALG00000011232.4	STK11IP	61.8904	46.7623	36.2823	38.458	0.541529	0.00070885	0.00408522	53.1108	37.3213	75.0137	67.7598	-0.652227	0.00376783	0.0369026
ENSGALG00000011244.4	DLK1	40.9585	65.0155	11.4385	10.797	2.25151	2.02e-25	2.3e-23	40.6206	30.3083	97.6198	94.0026	-1.42696	2.58e-11	2.46e-09
ENSGALG00000011468.4	IGFBP5	22.0505	26.983	17.1319	16.6583	0.536161	0.00325025	0.0148668	15.2599	13.4867	24.4758	27.3705	-0.843042	0.00159793	0.0187707
ENSGALG00000011511.4	CKB	183.381	202.067	50.257	46.7872	1.99017	4.3e-50	1.62e-47	56.5321	83.127	146.741	135.725	-1.00885	2.65e-06	8.12e-05
ENSGALG00000011557.4	UHRF1BP1L	73.0754	78.0186	32.7628	33.8307	1.18219	3.6e-18	1.94e-16	64.4607	61.7445	85.9485	101.332	-0.561115	0.0030686	0.0313989
ENSGALG00000011710.4	BTBD6	62.4763	72.097	34.2638	37.3783	0.909388	2.61e-10	5.53e-09	32.4204	32.8585	84.8153	81.5475	-1.34217	1.66e-11	1.65e-09
ENSGALG00000011737.4	FYCO1	91.6639	112.633	65.2668	67.3015	0.62391	7.79e-06	7.41e-05	82.3272	57.723	108.385	121.681	-0.708172	0.000848708	0.0114616
ENSGALG00000011740.3	MGP	6.07187	5.67741	1.70801	1.64526	1.80646	1.55e-09	2.9e-08	3.85569	2.89351	17.3937	13.8902	-2.20615	1.27e-09	8.88e-08
ENSGALG00000011792.3	TMPRSS11D	348.44	550.587	136.589	128.588	1.76183	3.42e-21	2.55e-19	274.46	281.749	428.043	402.51	-0.57138	0.00239233	0.0256287
ENSGALG00000011816.4	ENGASE	23.169	25.762	14.3887	13.9847	0.785774	1.37e-05	0.000124542	15.64	14.9089	32.1244	25.884	-0.918421	0.000510748	0.00740036
ENSGALG00000012021.4	ENSGALG00000012021.4	2.29027	1.52619	0.310548	0.46273	2.29191	1.54e-06	1.7e-05	0.325833	0.78468	1.92633	2.25524	-1.87768	0.00046146	0.00678722
ENSGALG00000012074.4	ALPK1	29.0278	32.2941	12.1631	12.905	1.28999	2.82e-13	9.07e-12	19.8758	19.8132	37.3935	42.7984	-1.00642	2.03e-05	0.000464844
ENSGALG00000012076.2	TIFA	7.08384	9.46235	5.12404	4.42164	0.790399	0.00326675	0.0149306	5.37625	4.65904	9.68832	11.0199	-1.03716	0.00314557	0.0319411
ENSGALG00000012112.4	DBI	136.937	138.15	89.386	84.8853	0.659157	1.53e-07	2.07e-06	85.477	109.169	190.424	150.537	-0.802592	0.000151133	0.0026644
ENSGALG00000012211.4	PDLIM5	108.921	103.231	71.3742	71.209	0.574099	5.34e-06	5.27e-05	66.6872	52.9659	100.169	117.375	-0.854303	1.88e-05	0.000434394
ENSGALG00000012425.4	FERMT2	63.3285	77.5913	51.0334	49.2551	0.490502	0.000646017	0.00377893	30.1939	22.6086	42.7759	42.0808	-0.677488	0.00454479	0.0428159
ENSGALG00000012464.1	SOUL	27.9625	25.0294	12.7842	14.4989	0.958791	1.57e-07	2.12e-06	24.4375	7.55255	89.0646	85.4942	-2.4415	1.52e-09	1.04e-07
ENSGALG00000012685.4	KDM1B	71.3178	64.5882	49.1701	47.1471	0.497834	0.000234836	0.00157522	57.4553	45.8547	79.8295	85.8018	-0.673379	0.000901196	0.0120276
ENSGALG00000012732.3	PHACTR1	5.00663	2.99132	2.12208	2.15941	0.907122	0.00829902	0.0325101	1.30333	2.59925	4.81583	5.79187	-1.42566	0.0013154	0.0160488
ENSGALG00000012790.4	DSP	5208.06	6589.83	3366.23	3346.93	0.814106	7.95e-09	1.33e-07	4356.12	4805.04	6196.51	7601.4	-0.582112	0.00374281	0.0367208
ENSGALG00000012964.4	ANKH	19.1211	15.8113	9.47171	10.7456	0.790683	0.000161959	0.00112841	12.436	12.0154	20.7931	23.27	-0.84153	0.00257739	0.0272122
ENSGALG00000013072.2	akr	226.15	281.978	174.683	173.781	0.544543	5.84e-05	0.000455404	251.109	205.439	519.26	527.112	-1.18897	2.07e-09	1.36e-07
ENSGALG00000013183.4	TERT	2.55657	1.83142	0.77637	1.02829	1.28282	0.00123265	0.00657759	3.47556	2.69734	9.8583	10.9174	-1.74305	2.85e-06	8.58e-05
ENSGALG00000013207.4	CTNNAL1	18.908	15.506	9.47171	10.8999	0.75822	0.000344745	0.00221109	5.865	8.68052	18.4701	19.1183	-1.35958	3.52e-05	0.000761278
ENSGALG00000013409.4	ENSGALG00000013409.4	1.97069	1.64828	0.051758	0.308487	3.28256	1.31e-09	2.51e-08	0.705972	0.39234	2.83284	2.25524	-2.20162	3.54e-05	0.000762952
ENSGALG00000013659.3	NOX3	4.68705	5.43322	1.50098	1.02829	1.99377	1.51e-09	2.85e-08	1.14042	1.27511	4.47589	4.92053	-1.94481	6.3e-06	0.000172733
ENSGALG00000013762.4	ENSGALG00000013762.4	281.383	345.712	125.565	135.991	1.26195	4.29e-20	2.85e-18	173.18	244.673	493.481	512.709	-1.26018	4.32e-09	2.66e-07
ENSGALG00000013817.4	SPIRE1	67.7492	74.2337	31.7794	33.368	1.124	5.3e-16	2.28e-14	26.7183	19.4208	40.0564	44.0285	-0.858466	0.000527608	0.00761349
ENSGALG00000013925.4	KIT	15.7655	8.85188	4.5547	4.52447	1.44162	1.84e-06	1.99e-05	1.35764	0.98085	3.22944	3.28035	-1.46896	0.00116052	0.0145977
ENSGALG00000014094.4	STK38L	80.3723	88.763	57.8137	56.0932	0.570518	1.09e-05	0.00010044	90.9618	59.9299	111.784	135.981	-0.707005	0.00160712	0.0188592
ENSGALG00000014166.4	TSPO	47.3499	52.1956	24.0157	25.5016	1.00728	4.19e-12	1.15e-10	28.4018	30.6025	60.2263	50.6917	-0.903631	3.28e-05	0.00071948
ENSGALG00000014305.4	ACTN4	433.02	461.335	341.758	357.793	0.355012	0.00375552	0.0169006	287.494	275.374	487.362	423.473	-0.687823	0.000378341	0.00580582
ENSGALG00000014505.3	FGFBP1	486.548	530.93	291.19	289.926	0.808675	6.37e-11	1.47e-09	382.691	422.109	815.406	710.555	-0.916486	3.21e-06	9.58e-05
ENSGALG00000014616.4	MT1	7.03058	3.54075	0.569338	0.257072	3.6629	1.92e-14	7.22e-13	0.868889	1.91266	8.15859	6.86824	-2.41219	1.29e-07	5.58e-06
ENSGALG00000014730.4	ELOVL7	291.077	270.684	86.0735	84.5254	1.72004	2.83e-43	7.71e-41	133.103	122.459	215.126	245.104	-0.840433	1.01e-05	0.000257475
ENSGALG00000014848.4	TRDN	6.49796	13.0642	3.15724	3.75326	1.4961	1.41e-05	0.000126701	2.11792	0.78468	7.36539	9.89232	-2.56753	1.25e-07	5.46e-06
ENSGALG00000014857.4	SEPP1	77.3897	92.9142	59.7805	58.2526	0.52886	0.000121305	0.00087755	33.8867	25.2078	80.8494	73.7567	-1.38097	5.37e-10	4.07e-08
ENSGALG00000014873.1	GJA1	669.45	791.175	567.733	581.138	0.346942	0.00817895	0.0321257	626.252	908.169	1202.15	1170.42	-0.621663	0.00449129	0.0425233
ENSGALG00000014930.3	ENC1	39.5737	56.0415	25.4649	23.9591	0.951113	8.17e-08	1.16e-06	31.9317	28.5918	69.8579	67.4523	-1.17468	1.32e-08	7.04e-07
ENSGALG00000014982.4	RBBP8	245.644	246.082	171.94	176.609	0.497133	3e-05	0.000249986	196.966	220.495	344.757	369.655	-0.767218	5.48e-05	0.00112208
ENSGALG00000015055.4	SLC22A16	29.6669	57.9951	16.5108	16.7611	1.39651	4.34e-08	6.52e-07	28.4561	7.30733	71.6143	87.4932	-2.14504	1.94e-06	6.24e-05
ENSGALG00000015124.4	KCTD1	59.6534	65.3818	31.2101	30.1803	1.02629	1.01e-13	3.5e-12	39.1	50.9552	81.1893	73.7054	-0.774997	0.00025276	0.00410004
ENSGALG00000015140.4	ENSGALG00000015140.4	489.051	573.113	255.788	253.319	1.0615	3.87e-16	1.72e-14	257.571	327.015	507.532	591.745	-0.902684	9.83e-06	0.000251271
ENSGALG00000015148.4	ANXA1	264.446	368.543	107.967	105.965	1.56536	2.64e-23	2.38e-21	277.664	298.914	459.147	465.503	-0.673861	0.000349477	0.00545865
ENSGALG00000015271.4	FILIP1L	227.961	390.582	165.833	174.244	0.863381	1.53e-05	0.000136792	159.821	131.189	236.316	237.467	-0.695681	0.000348088	0.00545115
ENSGALG00000015622.4	EYA1	4.36748	4.82275	1.55274	1.69668	1.49496	1.39e-06	1.54e-05	4.07292	5.05138	17.9602	19.4258	-2.02384	1.11e-09	7.97e-08
ENSGALG00000015764.3	FABP5	165.698	320.926	33.5909	34.3963	2.83958	1.08e-30	1.58e-28	12.7075	25.0607	88.3281	78.9848	-2.1388	2.32e-13	2.96e-11
ENSGALG00000015835.4	GRIK1	9.42737	7.93617	4.60646	4.88437	0.873133	0.000493636	0.00300469	63.0488	29.965	146.798	160.686	-1.7172	2.49e-09	1.61e-07
ENSGALG00000015862.4	CA2	94.0607	63.6725	35.1954	33.1623	1.20776	1.75e-11	4.35e-10	36.1675	47.1298	83.6822	77.2421	-0.942482	8.53e-06	0.000223191
ENSGALG00000015876.4	ELOVL4	334.752	433.925	33.4874	32.8024	3.53571	1.08e-112	3.17e-109	7.54847	23.099	101.133	116.504	-2.81788	5.41e-13	6.48e-11
ENSGALG00000015908.4	COL12A1	88.6812	152.374	41.3029	44.9877	1.48196	1.18e-12	3.45e-11	24.709	54.241	78.3565	92.0037	-1.10064	0.000289754	0.00462102
ENSGALG00000015910.3	CD109	12.9959	26.6167	4.60646	4.21599	2.16339	1.72e-11	4.29e-10	10.3181	12.8001	25.3823	33.1111	-1.3293	2.75e-06	8.33e-05
ENSGALG00000015932.3	KCNQ5	9.00127	12.5147	5.48634	5.03862	1.02851	8.36e-05	0.000630166	5.37625	4.80617	13.3144	17.9907	-1.61112	2.77e-06	8.37e-05
ENSGALG00000016036.4	DOPEY2	156.377	164.034	110.089	106.942	0.562545	7.32e-06	7e-05	136.198	111.179	170.537	212.762	-0.622987	0.00218556	0.0239192
ENSGALG00000016079.4	OXR1	31.6376	27.2882	18.3223	19.6917	0.633872	0.0001876	0.00128413	24.7633	24.7665	40.1131	46.2325	-0.793562	0.000452943	0.00668018
ENSGALG00000016143.4	RHPN1	29.5071	24.1137	15.6309	14.139	0.85071	4.42e-06	4.42e-05	9.39486	14.4185	44.8722	43.926	-1.88917	5.45e-12	5.85e-10
ENSGALG00000016189.4	AGO2	23.9679	19.5352	15.5791	14.0361	0.556805	0.00384771	0.0172293	19.7129	17.7043	34.7873	40.4406	-0.999497	4.1e-05	0.000862315
ENSGALG00000016299.3	FAM83B	172.569	147.124	99.0648	104.68	0.650875	1.2e-06	1.35e-05	134.189	139.82	241.245	305.483	-0.987655	6.08e-07	2.15e-05
ENSGALG00000016313.4	GCLC	59.3338	64.9545	22.9805	21.1313	1.49443	1.88e-24	1.88e-22	37.3622	26.3358	55.8637	58.0213	-0.831077	0.000340494	0.00534774
ENSGALG00000016350.4	ARHGEF10	57.0436	47.2507	37.7833	37.2241	0.477151	0.00113061	0.00609851	38.8285	34.8202	58.5832	69.8613	-0.794184	0.000145304	0.00256959
ENSGALG00000016459.4	FAM84A	78.5082	95.7224	50.7746	48.4838	0.811633	8.54e-09	1.42e-07	53.6539	31.5343	85.0986	79.1898	-0.940832	0.000173669	0.00297409
ENSGALG00000016518.4	PHKA2	55.499	60.1317	42.2345	40.5146	0.48288	0.000466831	0.00286687	39.1543	41.6861	73.0874	74.9868	-0.865352	1.31e-05	0.000318657
ENSGALG00000016564.4	PTK2B	33.9279	32.233	14.4405	16.247	1.10893	4.21e-11	9.97e-10	19.55	11.3779	30.8213	26.5504	-0.885567	0.00364657	0.0360253
ENSGALG00000016567.4	EPHX2	85.5387	80.0332	53.2072	50.9003	0.670277	2.2e-07	2.9e-06	51.4817	42.9122	117.393	103.587	-1.22056	7.63e-10	5.67e-08
ENSGALG00000016572.4	ENSGALG00000016572.4	67.3231	59.216	39.2325	40.3089	0.670986	1.67e-06	1.83e-05	57.7268	35.7029	81.246	79.1898	-0.773076	0.00124143	0.0153605
ENSGALG00000016580.4	SCARA5	17.8428	9.34026	0.621096	0.874046	4.17495	4.06e-25	4.4e-23	1.24903	0.882765	14.5042	12.8139	-3.67041	1.41e-18	3.83e-16
ENSGALG00000016595.4	TRIM35	43.0357	55.309	27.0694	27.7638	0.842076	1.34e-07	1.84e-06	35.5701	30.2102	65.3254	50.8967	-0.815098	0.000310237	0.00491324
ENSGALG00000016605.4	EFR3B	3.14246	3.54075	1.55274	1.43961	1.15413	0.000500775	0.00303866	1.30333	0.833723	6.40223	4.86928	-2.39126	1.32e-07	5.69e-06
ENSGALG00000016635.4	MXRA5	544.337	364.819	212.57	214.45	1.09105	1.5e-10	3.33e-09	150.426	233.786	500.96	616.45	-1.53146	1.15e-10	9.74e-09
ENSGALG00000016710.4	CYP39A1	68.6547	74.8442	35.8683	36.2986	0.991758	4.56e-13	1.42e-11	41.761	21.922	83.6255	86.5706	-1.41107	2.89e-07	1.11e-05
ENSGALG00000016719.4	TNFRSF21	166.231	186.256	105.483	103.806	0.752466	5.72e-09	9.74e-08	118.115	100.979	177.563	160.122	-0.61732	0.00142072	0.0170772
ENSGALG00000016774.4	NPAS2	11.8242	5.79951	4.39943	5.29569	0.866131	0.0098719	0.0373999	4.94181	1.6184	11.0481	10.4049	-1.70497	0.000415171	0.00626116
ENSGALG00000016820.4	GAS6	78.1353	61.4748	28.0528	27.5067	1.33061	2.93e-17	1.48e-15	37.7967	44.2363	82.3224	83.7515	-1.00959	4.54e-07	1.64e-05
ENSGALG00000016884.3	SLC15A1	52.037	62.3294	3.31251	2.72497	4.24073	6.28e-97	9.19e-94	3.52986	1.42223	13.5976	14.4541	-2.49768	1.34e-08	7.1e-07
ENSGALG00000016912.4	EDNRB	26.5245	26.6167	5.58986	5.09003	2.3142	1.26e-29	1.77e-27	35.3529	20.1565	64.3055	67.4523	-1.23999	2.74e-06	8.31e-05
ENSGALG00000017075.4	ENSGALG00000017075.4	57.736	75.4546	41.0441	39.5891	0.723639	3.89e-06	3.95e-05	37.3622	39.8225	60.9061	70.4251	-0.758429	0.000210895	0.00353179
ENSGALG00000017096.4	LNX2	43.2487	41.4512	33.2804	31.4142	0.389626	0.00597379	0.0249726	56.8579	49.1896	98.8096	101.896	-0.912881	1.5e-06	4.95e-05
ENSGALG00000017119.4	TNFRSF19	104.66	102.804	50.4123	54.3451	0.986416	1.44e-14	5.55e-13	85.9657	60.6165	113.087	120.245	-0.663057	0.00149629	0.0178722
ENSGALG00000017135.4	CRYL1	43.7813	55.1258	29.8126	33.8307	0.635476	6.73e-05	0.000519088	33.0178	29.1312	50.198	57.3549	-0.783296	0.000272826	0.00439421
ENSGALG00000017136.4	GJB6	314.192	453.521	180.118	183.55	1.07836	3.66e-11	8.76e-10	96.0122	69.5913	206.911	209.84	-1.32402	2.9e-10	2.32e-08
ENSGALG00000017331.4	GDPD5	58.0556	56.0415	34.9884	38.4066	0.637236	3.41e-06	3.52e-05	65.8183	55.0257	96.3167	106.714	-0.740696	0.000118039	0.00215099
ENSGALG00000017358.4	YWHAG	67.2166	77.3471	56.1574	56.7102	0.357058	0.00794677	0.0314482	50.7757	53.6035	87.3649	71.7065	-0.601263	0.00307334	0.0313989
ENSGALG00000017398.4	ENSGALG00000017398.4	1005.32	1274.79	343	359.541	1.69902	5.78e-32	9.26e-30	687.563	775.852	1312.29	1471.14	-0.919379	2.69e-06	8.22e-05
ENSGALG00000017414.3	JUP	1068.38	1196.41	514.008	521.548	1.12958	5.18e-19	3.06e-17	516.12	607.146	1112.29	1011.53	-0.912196	4.51e-06	0.000127775
ENSGALG00000017528.3	N4BP3	82.0234	76.3093	45.9611	45.0905	0.799101	1.05e-09	2.03e-08	54.5228	48.2088	84.1355	73.6029	-0.611974	0.00230258	0.0249597
ENSGALG00000018557.3	SOD3	4.52727	9.40131	1.03516	0.874046	2.85435	9.61e-12	2.48e-10	1.52056	0.539468	2.94616	2.97282	-1.52144	0.00338481	0.0338511
ENSGALG00000020251.3	FNIP2	71.2113	90.5944	51.3957	50.5918	0.665632	5.44e-06	5.36e-05	56.5321	41.588	82.0391	91.6961	-0.816503	0.000118266	0.00215168
ENSGALG00000020316.3	IL13RA2	8.04256	9.5234	4.24415	3.59901	1.16084	8.53e-06	8.02e-05	3.58417	1.07894	10.1982	11.1224	-2.18868	1.29e-05	0.000314599
ENSGALG00000020392.3	PRIMA1	2.18374	3.05237	0.51758	0.668388	2.12357	2.16e-07	2.85e-06	1.35764	1.02989	3.34276	3.33161	-1.47438	0.00105163	0.013512
ENSGALG00000020458.3	ENSGALG00000020458.3	45.6988	81.2541	7.24612	7.55793	3.09864	1.65e-35	3.12e-33	54.6314	61.3031	119.829	129.779	-1.09821	4.92e-09	2.98e-07
ENSGALG00000020459.3	ENSGALG00000020459.3	23.8614	40.1082	4.50294	4.42164	2.83868	3.17e-26	3.71e-24	22.9713	18.1948	44.249	48.2315	-1.16022	1.14e-06	3.82e-05
ENSGALG00000020485.3	ENSGALG00000020485.3	179.706	211.041	15.8379	15.4243	3.64357	4.75e-124	5.55e-120	3.47556	19.568	72.1809	76.9858	-2.68489	6.22e-07	2.18e-05
ENSGALG00000020486.3	ENSGALG00000020486.3	95.6053	69.0447	3.31251	3.49618	4.59453	1.57e-102	2.63e-99	1.62917	11.2798	39.0932	39.9281	-2.60303	1.11e-05	0.000276828
ENSGALG00000020538.3	MFSD7	99.4401	113.487	84.469	84.8853	0.330526	0.0118744	0.0434344	69.4568	69.0518	103.909	108.2	-0.607115	0.000886965	0.0118935
ENSGALG00000020827.2	ATP13A4	43.0889	64.7713	12.5772	12.031	2.13078	5.1e-26	5.91e-24	5.8107	1.12798	14.1076	15.838	-2.10371	0.000220484	0.0036547
ENSGALG00000021031.3	CXCR7	62.9024	38.0936	28.3634	28.6893	0.825841	5.75e-05	0.000449214	8.25445	17.6063	48.9515	42.6446	-1.81561	3.28e-08	1.61e-06
ENSGALG00000022720.2	ENSGALG00000022720.2	16.458	27.1661	12.4219	11.9282	0.839172	0.000540195	0.00323537	11.2956	5.68893	17.2803	19.4771	-1.10714	0.00263162	0.0277333
ENSGALG00000023437.2	NQO1	41.6509	43.71	20.1856	21.4398	1.03618	4.15e-12	1.14e-10	43.5531	9.36712	87.0816	71.3477	-1.57564	0.00120865	0.0150532
ENSGALG00000023772.2	HSPB7	40.2128	31.1952	16.6661	18.8177	1.01063	1.64e-08	2.62e-07	40.1861	18.6362	65.2687	53.7158	-1.01045	0.00125132	0.0154324
ENSGALG00000023872.3	FAM129B	424.711	538.927	254.39	253.422	0.924682	4.12e-11	9.77e-10	250.403	282.338	453.822	409.583	-0.689819	0.000360907	0.00559111
ENSGALG00000023898.2	PLEKHG4	143.381	145.964	103.775	103.857	0.479351	0.000111062	0.000812996	121.101	136.289	219.659	221.834	-0.770857	4.34e-05	0.000905528
ENSGALG00000023909.2	ENSGALG00000023909.2	8.25561	7.99721	2.53614	3.39335	1.45334	1.26e-07	1.73e-06	1.35764	1.9617	5.32575	4.86928	-1.60329	0.000136758	0.0024336
ENSGALG00000024014.2	FAM83C	34.9399	36.8727	20.8067	19.9488	0.817332	1.46e-07	1.98e-06	25.0892	26.1887	48.5549	43.8235	-0.841935	0.000161817	0.00279213
ENSGALG00000024153.2	NLRX1	46.6575	46.1519	31.2618	30.2831	0.59327	2.01e-05	0.000173145	27.5872	31.8286	59.773	49.8204	-0.876198	7.92e-05	0.0015443
ENSGALG00000024298.2	ADAMTSL5	46.1249	45.7856	26.8624	27.661	0.753904	8.22e-08	1.17e-06	46.2683	33.9374	68.7814	56.9449	-0.642339	0.00502998	0.0465764
ENSGALG00000025745.1	ARHGAP27	53.6348	50.181	35.1954	38.0467	0.504233	0.000274486	0.00180498	37.9596	33.2999	64.1356	49.9229	-0.672499	0.00258595	0.0272772
ENSGALG00000025919.1	BAMBI	183.488	189.064	106.052	103.497	0.83071	2.89e-11	7e-10	92.3195	63.6081	150.481	145.412	-0.917099	1.5e-05	0.000359966
ENSGALG00000026180.1	MSX2	115.685	101.278	72.6682	73.5741	0.570123	1.5e-05	0.000134174	25.8494	28.886	69.2347	64.582	-1.28208	1.08e-09	7.79e-08
ENSGALG00000026207.1	CNTF	46.764	35.5296	22.7735	20.4115	0.932104	7.34e-08	1.06e-06	22.5911	18.6362	38.81	32.496	-0.784022	0.00183835	0.0209248
ENSGALG00000026258.1	MAF	13.6883	16.666	5.07228	5.55276	1.51222	8.48e-11	1.93e-09	2.98681	2.6483	9.4617	10.7124	-1.83084	9.4e-07	3.2e-05
ENSGALG00000026297.1	ENSGALG00000026297.1	19.7602	8.66874	1.65626	1.23395	3.29566	5.96e-16	2.56e-14	5.64778	2.94255	16.9404	18.5032	-2.03887	9.33e-08	4.18e-06
ENSGALG00000026471.1	CRIP2	24.9799	18.9247	3.83009	4.01033	2.48556	4.77e-25	5.08e-23	2.55236	5.8851	36.0904	30.5995	-2.96911	2.91e-15	4.87e-13
ENSGALG00000026475.1	SLURP1	6.0186	11.599	2.12208	2.36507	1.96643	2.77e-08	4.3e-07	0.48875	1.71649	4.58921	4.04919	-1.9436	0.000216535	0.00360501
ENSGALG00000026545.1	ENSGALG00000026545.1	152.915	172.642	95.8558	101.903	0.719515	3.78e-08	5.7e-07	83.6849	86.1186	143.059	122.091	-0.636308	0.000716178	0.00988027
ENSGALG00000026584.1	ENSGALG00000026584.1	48.5217	75.0883	9.26468	8.74046	2.77798	1.26e-38	2.68e-36	2.66097	4.85521	27.9318	28.2931	-2.88876	1.42e-16	2.88e-14
ENSGALG00000026590.1	KLF13	20.5059	19.291	7.29787	8.5348	1.33003	9.8e-11	2.22e-09	13.1419	8.63148	39.0366	39.108	-1.83717	8.18e-11	7.1e-09
ENSGALG00000026869.1	ENSGALG00000026869.1	14.1677	23.4422	3.10548	2.67355	2.6979	1.03e-19	6.56e-18	1.62917	6.52265	11.9546	11.84	-1.53278	0.0031705	0.0321317
ENSGALG00000026957.1	SEMA4G	48.0956	32.9656	27.9493	28.6379	0.52074	0.00437946	0.0192568	22.4825	17.0668	49.0082	39.6718	-1.15895	5.51e-06	0.000153495
ENSGALG00000026980.1	ENSGALG00000026980.1	3.62181	2.93028	1.86329	1.54243	0.946092	0.00403299	0.0179355	2.17222	1.71649	6.51554	5.48434	-1.61759	7.53e-05	0.00148462
ENSGALG00000027086.1	ENSGALG00000027086.1	39.7867	75.5767	12.9395	13.7277	2.11199	4.18e-17	2.08e-15	1.73778	4.61	10.2549	7.79084	-1.49442	0.00149259	0.0178656
ENSGALG00000027096.1	LGALSL	183.594	273.615	62.0578	61.3889	1.88915	1.35e-26	1.63e-24	168.564	167.186	260.452	270.424	-0.653288	0.000441324	0.00657706
ENSGALG00000027243.1	EXPH5	86.7105	87.4199	23.3428	26.0671	1.81758	5.27e-39	1.16e-36	44.2047	26.2868	89.5745	104.51	-1.45328	7.29e-09	4.23e-07
ENSGALG00000027374.1	KLF9	39.9997	42.1838	17.0284	15.5272	1.33597	2.93e-17	1.48e-15	13.1963	7.35638	54.2206	57.1499	-2.43182	1.23e-16	2.54e-14
ENSGALG00000027387.1	SPINK5	85.0594	119.409	28.6739	28.8435	1.82947	1.74e-27	2.24e-25	3.09542	9.31808	20.6798	17.5806	-1.61362	0.000314412	0.00496553
ENSGALG00000027494.1	SPTSSB	83.355	87.7252	22.877	21.6455	1.94223	1.01e-42	2.63e-40	31.2257	22.0201	83.3989	77.4984	-1.58891	4.02e-12	4.43e-10
ENSGALG00000027524.1	TNKS1BP1	433.18	402.669	335.392	329.824	0.330145	0.00686575	0.0279525	338.052	279.248	464.076	484.16	-0.611501	0.0018112	0.0206779
ENSGALG00000027677.1	DLX3	129.533	97.0654	64.801	64.5252	0.810379	1.04e-07	1.45e-06	57.8897	53.2602	130.537	118.195	-1.15521	1.31e-09	9.1e-08
ENSGALG00000027821.1	APC2	8.04256	7.26465	0.983401	1.69668	2.50885	6.91e-15	2.75e-13	2.38944	2.45213	11.1047	7.43205	-1.92741	1.83e-06	5.92e-05
ENSGALG00000027870.1	LYPD2	60.7187	45.7245	10.7657	11.8253	2.23728	3.02e-34	5.35e-32	41.5438	27.709	93.5405	84.9304	-1.3593	4.89e-09	2.97e-07
ENSGALG00000028012.1	SPINK6	95.552	85.7106	11.3868	10.1287	3.07497	3.11e-84	2.6e-81	41.7067	67.7277	104.249	77.3958	-0.724975	0.00399596	0.038605
ENSGALG00000028115.1	SFN	939.168	1159.66	485.904	498.669	1.09259	2.09e-15	8.76e-14	561.737	614.846	1313.7	986.054	-0.961337	6e-06	0.000166535
ENSGALG00000028250.1	ANKRD22	97.4694	86.8705	24.7921	26.9412	1.83395	2.6e-38	5.43e-36	18.5725	31.8776	45.3255	51.2555	-0.927775	0.000660901	0.00922099
ENSGALG00000028280.1	FAM83A	63.9676	89.7397	24.171	21.6455	1.74576	1.4e-22	1.18e-20	28.4018	24.178	52.5776	50.2817	-0.961059	1.39e-05	0.000334859
ENSGALG00000028301.1	TRIM47	20.4526	17.5206	10.8174	10.5914	0.828312	3.62e-05	0.000297226	17.2149	27.2186	40.2264	37.8266	-0.804596	0.00275214	0.0287898
ENSGALG00000028308.1	TNS4	103.222	93.5247	79.7073	75.9906	0.338592	0.00845848	0.0330462	69.3482	61.9407	115.863	105.381	-0.746018	9.72e-05	0.00183324
ENSGALG00000028402.1	ENSGALG00000028402.1	96.777	212.811	40.2677	38.6123	1.97267	4.44e-13	1.39e-11	20.2017	24.178	40.3397	45.3099	-0.939868	6.82e-05	0.00137572
ENSGALG00000028466.1	IL34	7.19037	9.6455	2.01856	1.38819	2.29895	3.96e-13	1.25e-11	0.434444	0.882765	2.83284	2.05022	-1.85966	0.000406158	0.00614152
ENSGALG00000028570.1	C6orf132	116.164	116.906	66.0432	64.0624	0.841662	2.68e-11	6.54e-10	82.4358	78.0757	136.203	135.673	-0.752842	3.18e-05	0.000699798
ENSGALG00000028598.1	SERPINA12	107.589	200.297	28.3116	28.4836	2.43845	2.07e-25	2.33e-23	22.1567	77.2419	134.787	170.271	-1.60881	8.59e-05	0.00165012
ENSGALG00000028616.1	CELSR2	79.893	101.461	42.3898	40.2061	1.13448	2.03e-14	7.56e-13	40.6206	49.8272	106.232	99.5382	-1.17831	2.76e-09	1.76e-07
ENSGALG00000028794.1	ENSGALG00000028794.1	1.01198	1.70933	0.051758	0.102829	4.01047	1.26e-08	2.05e-07	0.380139	0.39234	4.24927	2.81905	-3.16367	6.89e-09	4.04e-07
ENSGALG00000029030.1	RASAL3	5.53925	7.93617	3.77833	4.42164	0.712205	0.0130886	0.0471825	3.25833	3.28585	7.98862	7.07326	-1.1936	0.00135976	0.0164138
ENSGALG00000029109.1	ENSGALG00000029109.1	35.8453	47.3118	15.7344	15.2701	1.42232	2.25e-15	9.39e-14	15.64	15.8407	29.1216	24.9102	-0.772189	0.00324723	0.0327052
ENSGALG00000029144.1	ENSGALG00000029144.1	191.956	406.088	48.6525	48.7409	2.6186	4.25e-23	3.69e-21	10.1008	50.3667	224.701	182.572	-2.74544	8.53e-08	3.86e-06
KRT1	KRT1	69.8797	86.4432	9.57522	9.76875	3.0136	3.01e-71	2.07e-68	20.3103	43.4026	160.906	136.237	-2.21421	1.62e-13	2.17e-11
KRT10	KRT10	1601.8	2136.54	124.271	128.022	3.88976	5.56e-121	2.17e-117	150.155	389.888	2110.02	1997.53	-2.92043	3.72e-16	6.93e-14
KRT13A	KRT13A	1614.53	2142.77	280.114	302.831	2.68884	1.51e-64	8.81e-62	89.8757	390.084	1161.07	949.304	-2.13102	7.8e-06	0.000207307
KRT13B	KRT13B	643.085	862.722	90.5764	90.3352	3.05764	1.24e-80	9.69e-78	108.937	402.688	1441.58	1209.53	-2.36771	7.9e-08	3.61e-06
KRT13C	KRT13C	66.0449	62.8789	15.5274	12.5451	2.19976	9.96e-44	2.91e-41	18.7354	48.6502	205.608	175.55	-2.49277	5.02e-13	6.07e-11
KRT5	KRT5	2897.61	2429.02	1363.56	1400.74	0.94699	1.46e-12	4.21e-11	1762	2465.42	3946.55	3362.72	-0.783753	0.000399533	0.00605745
KRT6A	KRT6A	583.964	993.73	63.7141	68.8954	3.57297	3.93e-59	1.92e-56	74.0185	281.259	1118.24	936.233	-2.52599	1.96e-08	9.95e-07
KRT6C	KRT6C	1648.46	2366.02	161.433	173.524	3.58372	1.79e-87	2.1e-84	104.375	700.082	2237.49	1897.74	-2.35635	5.15e-05	0.00106194
KRT73	KRT73	290.651	347.848	33.9532	35.4246	3.20233	5.61e-111	1.31e-107	76.951	205.439	687.871	643.411	-2.23032	2.66e-10	2.16e-08
KRT75A	KRT75A	3093.99	5621.13	661.105	677.129	2.70381	1.21e-32	2.02e-30	1417.76	1702.71	4331.13	3970.92	-1.40494	5.07e-12	5.49e-10
LOR1	LOR1	29.3474	102.499	7.45315	6.11832	3.27894	2.31e-14	8.54e-13	0.434444	0.343298	1.69971	1.89645	-2.18872	0.00010044	0.00188466
